# Supplementary material for: A summer in the greater Paris: trophic status of peri-urban lakes shapes prokaryotic community structure and functional potential
Source: Environ Microbiome. 2025 Feb 17;20:24. doi: 10.1186/s40793-025-00681-x (PMC11834611; doi:10.1186/s40793-025-00681-x)
Supplement: Supplementary file 2 — Supplementary Material 2 [file 40793_2025_681_MOESM2_ESM.xlsx]

## Sheet: Table S1.1
#Table S1.1: SRA accession number for the raw data (16S rRNA gene amplicons) and associated SRA metadata
sample_name	library_ID	lake_name	lake_ID	month	mon.th_ID	column	filtered_volume	accession	study	bioproject_accession	biosample_accession	origin	lake_type	LATITUDE	LONGITUDE	filename_1	filename_2	title	library_strategy	library_source	library_selection	library_layout	platform	instrument_model	design_description	filetype
BOI-A-W1-ADN1	BOI-A-W1	Bois-le-Roi	BLR	June	Jun.	W1	NA	SRR28298695	SRP494708	PRJNA1086840	SAMN40412831	depth_integrated_water_column	Eutrophic	48.28586	2.43129	BOI-A-W1-ADN1_TCTCTC-JYTW3_L001_R1.fastq.gz	BOI-A-W1-ADN1_TCTCTC-JYTW3_L001_R2.fastq.gz	16S rRNA amplicon sequencing of Boi-le-Roi lake water column with DNA extraction	AMPLICON	GENOMIC	PCR	paired	ILLUMINA	Illumina MiSeq	341F-806R (V3-V4) 16S rRNA PCR	fastq
BOI-A-W2-ADN1	BOI-A-W2	Bois-le-Roi	BLR	June	Jun.	W2	NA	SRR28298694	SRP494708	PRJNA1086840	SAMN40412832	depth_integrated_water_column	Eutrophic	48.29008	2.43193	BOI-A-W2-ADN1_GTAGTT-JYTW3_L001_R1.fastq.gz	BOI-A-W2-ADN1_GTAGTT-JYTW3_L001_R2.fastq.gz	16S rRNA amplicon sequencing of Boi-le-Roi lake water column with DNA extraction	AMPLICON	GENOMIC	PCR	paired	ILLUMINA	Illumina MiSeq	341F-806R (V3-V4) 16S rRNA PCR	fastq
BOI-A-W3-ADN1	BOI-A-W3	Bois-le-Roi	BLR	June	Jun.	W3	NA	SRR28298676	SRP494708	PRJNA1086840	SAMN40412833	depth_integrated_water_column	Eutrophic	48.29009	2.43256	BOI-A-W3-ADN1_CAGAAA-JYTW3_L001_R1.fastq.gz	BOI-A-W3-ADN1_CAGAAA-JYTW3_L001_R2.fastq.gz	16S rRNA amplicon sequencing of Boi-le-Roi lake water column with DNA extraction	AMPLICON	GENOMIC	PCR	paired	ILLUMINA	Illumina MiSeq	341F-806R (V3-V4) 16S rRNA PCR	fastq
BOI-B-W1-ADN1	BOI-B-W1	Bois-le-Roi	BLR	July	Jul.	W1	475	SRR28298665	SRP494708	PRJNA1086840	SAMN40412834	depth_integrated_water_column	Eutrophic	48.28586	2.43129	BOI-B-W1-ADN1_AACTTA-JYTW3_L001_R1.fastq.gz	BOI-B-W1-ADN1_AACTTA-JYTW3_L001_R2.fastq.gz	16S rRNA amplicon sequencing of Boi-le-Roi lake water column with DNA extraction	AMPLICON	GENOMIC	PCR	paired	ILLUMINA	Illumina MiSeq	341F-806R (V3-V4) 16S rRNA PCR	fastq
BOI-B-W2-ADN1	BOI-B-W2	Bois-le-Roi	BLR	July	Jul.	W2	400	SRR28298654	SRP494708	PRJNA1086840	SAMN40412835	depth_integrated_water_column	Eutrophic	48.29008	2.43193	BOI-B-W2-ADN1_TGTGAG-JYTW3_L001_R1.fastq.gz	BOI-B-W2-ADN1_TGTGAG-JYTW3_L001_R2.fastq.gz	16S rRNA amplicon sequencing of Boi-le-Roi lake water column with DNA extraction	AMPLICON	GENOMIC	PCR	paired	ILLUMINA	Illumina MiSeq	341F-806R (V3-V4) 16S rRNA PCR	fastq
BOI-B-W3-ADN1	BOI-B-W3	Bois-le-Roi	BLR	July	Jul.	W3	400	SRR28298643	SRP494708	PRJNA1086840	SAMN40412836	depth_integrated_water_column	Eutrophic	48.29009	2.43256	BOI-B-W3-ADN1_CAACGA-JYTW3_L001_R1.fastq.gz	BOI-B-W3-ADN1_CAACGA-JYTW3_L001_R2.fastq.gz	16S rRNA amplicon sequencing of Boi-le-Roi lake water column with DNA extraction	AMPLICON	GENOMIC	PCR	paired	ILLUMINA	Illumina MiSeq	341F-806R (V3-V4) 16S rRNA PCR	fastq
BOI-C-W1-ADN1	BOI-C-W1	Bois-le-Roi	BLR	August	Aug.	W1	500	SRR28298632	SRP494708	PRJNA1086840	SAMN40412837	depth_integrated_water_column	Eutrophic	48.28586	2.43129	BOI-C-W1-ADN1_GACGAT-K888V_L001_R1.fastq.gz	BOI-C-W1-ADN1_GACGAT-K888V_L001_R2.fastq.gz	16S rRNA amplicon sequencing of Boi-le-Roi lake water column with DNA extraction	AMPLICON	GENOMIC	PCR	paired	ILLUMINA	Illumina MiSeq	341F-806R (V3-V4) 16S rRNA PCR	fastq
BOI-C-W2-ADN1	BOI-C-W2	Bois-le-Roi	BLR	August	Aug.	W2	200	SRR28298621	SRP494708	PRJNA1086840	SAMN40412838	depth_integrated_water_column	Eutrophic	48.29008	2.43193	BOI-C-W2-ADN1_ATTCTC-K888V_L001_R1.fastq.gz	BOI-C-W2-ADN1_ATTCTC-K888V_L001_R2.fastq.gz	16S rRNA amplicon sequencing of Boi-le-Roi lake water column with DNA extraction	AMPLICON	GENOMIC	PCR	paired	ILLUMINA	Illumina MiSeq	341F-806R (V3-V4) 16S rRNA PCR	fastq
BOI-C-W3-ADN1	BOI-C-W3	Bois-le-Roi	BLR	August	Aug.	W3	200	SRR28298610	SRP494708	PRJNA1086840	SAMN40412839	depth_integrated_water_column	Eutrophic	48.29009	2.43256	BOI-C-W3-ADN1_CGAAGG-K888V_L001_R1.fastq.gz	BOI-C-W3-ADN1_CGAAGG-K888V_L001_R2.fastq.gz	16S rRNA amplicon sequencing of Boi-le-Roi lake water column with DNA extraction	AMPLICON	GENOMIC	PCR	paired	ILLUMINA	Illumina MiSeq	341F-806R (V3-V4) 16S rRNA PCR	fastq
BOI-D-W1-ADN1	BOI-D-W1	Bois-le-Roi	BLR	September	Sep.	W1	350	SRR28298599	SRP494708	PRJNA1086840	SAMN40412840	depth_integrated_water_column	Eutrophic	48.28586	2.43129	BOI-D-W1-ADN1_GCTTCG-K888V_L001_R1.fastq.gz	BOI-D-W1-ADN1_GCTTCG-K888V_L001_R2.fastq.gz	16S rRNA amplicon sequencing of Boi-le-Roi lake water column with DNA extraction	AMPLICON	GENOMIC	PCR	paired	ILLUMINA	Illumina MiSeq	341F-806R (V3-V4) 16S rRNA PCR	fastq
BOI-D-W2-ADN1	BOI-D-W2	Bois-le-Roi	BLR	September	Sep.	W2	250	SRR28298693	SRP494708	PRJNA1086840	SAMN40412841	depth_integrated_water_column	Eutrophic	48.29008	2.43193	BOI-D-W2-ADN1_AGAATC-K888V_L001_R1.fastq.gz	BOI-D-W2-ADN1_AGAATC-K888V_L001_R2.fastq.gz	16S rRNA amplicon sequencing of Boi-le-Roi lake water column with DNA extraction	AMPLICON	GENOMIC	PCR	paired	ILLUMINA	Illumina MiSeq	341F-806R (V3-V4) 16S rRNA PCR	fastq
BOI-D-W3-ADN1	BOI-D-W3	Bois-le-Roi	BLR	September	Sep.	W3	150	SRR28298685	SRP494708	PRJNA1086840	SAMN40412842	depth_integrated_water_column	Eutrophic	48.29009	2.43256	BOI-D-W3-ADN1_GACTTT-K888V_L001_R1.fastq.gz	BOI-D-W3-ADN1_GACTTT-K888V_L001_R2.fastq.gz	16S rRNA amplicon sequencing of Boi-le-Roi lake water column with DNA extraction	AMPLICON	GENOMIC	PCR	paired	ILLUMINA	Illumina MiSeq	341F-806R (V3-V4) 16S rRNA PCR	fastq
CHA-A-W1-ADN1	CHA-A-W1	Champs-sur-Marne	CSM	June	Jun.	W1	678	SRR28298684	SRP494708	PRJNA1086840	SAMN40412843	depth_integrated_water_column	Hypereutrophic	48.5149	2.35483	CHA-A-W1-ADN1_CGCGCC-JYTW3_L001_R1.fastq.gz	CHA-A-W1-ADN1_CGCGCC-JYTW3_L001_R2.fastq.gz	16S rRNA amplicon sequencing of Champs-sur-Marne lake water column with DNA extraction	AMPLICON	GENOMIC	PCR	paired	ILLUMINA	Illumina MiSeq	341F-806R (V3-V4) 16S rRNA PCR	fastq
CHA-A-W2-ADN1	CHA-A-W2	Champs-sur-Marne	CSM	June	Jun.	W2	380	SRR28298683	SRP494708	PRJNA1086840	SAMN40412844	depth_integrated_water_column	Hypereutrophic	48.51476	2.35516	CHA-A-W2-ADN1_GCCGCG-JYTW3_L001_R1.fastq.gz	CHA-A-W2-ADN1_GCCGCG-JYTW3_L001_R2.fastq.gz	16S rRNA amplicon sequencing of Champs-sur-Marne lake water column with DNA extraction	AMPLICON	GENOMIC	PCR	paired	ILLUMINA	Illumina MiSeq	341F-806R (V3-V4) 16S rRNA PCR	fastq
CHA-A-W3-ADN1	CHA-A-W3	Champs-sur-Marne	CSM	June	Jun.	W3	678	SRR28298682	SRP494708	PRJNA1086840	SAMN40412845	depth_integrated_water_column	Hypereutrophic	48.51461	2.36013	CHA-A-W3-ADN1_TAGGAA-JYTW3_L001_R1.fastq.gz	CHA-A-W3-ADN1_TAGGAA-JYTW3_L001_R2.fastq.gz	16S rRNA amplicon sequencing of Champs-sur-Marne lake water column with DNA extraction	AMPLICON	GENOMIC	PCR	paired	ILLUMINA	Illumina MiSeq	341F-806R (V3-V4) 16S rRNA PCR	fastq
CHA-B-W1-ADN1	CHA-B-W1	Champs-sur-Marne	CSM	July	Jul.	W1	450	SRR28298681	SRP494708	PRJNA1086840	SAMN40412846	depth_integrated_water_column	Hypereutrophic	48.5149	2.35483	CHA-B-W1-ADN1_GGAAGA-JYTW3_L001_R1.fastq.gz	CHA-B-W1-ADN1_GGAAGA-JYTW3_L001_R2.fastq.gz	16S rRNA amplicon sequencing of Champs-sur-Marne lake water column with DNA extraction	AMPLICON	GENOMIC	PCR	paired	ILLUMINA	Illumina MiSeq	341F-806R (V3-V4) 16S rRNA PCR	fastq
CHA-B-W2-ADN1	CHA-B-W2	Champs-sur-Marne	CSM	July	Jul.	W2	400	SRR28298680	SRP494708	PRJNA1086840	SAMN40412847	depth_integrated_water_column	Hypereutrophic	48.51476	2.35516	CHA-B-W2-ADN1_CTAGGA-JYTW3_L001_R1.fastq.gz	CHA-B-W2-ADN1_CTAGGA-JYTW3_L001_R2.fastq.gz	16S rRNA amplicon sequencing of Champs-sur-Marne lake water column with DNA extraction	AMPLICON	GENOMIC	PCR	paired	ILLUMINA	Illumina MiSeq	341F-806R (V3-V4) 16S rRNA PCR	fastq
CHA-B-W3-ADN1	CHA-B-W3	Champs-sur-Marne	CSM	July	Jul.	W3	200	SRR28298679	SRP494708	PRJNA1086840	SAMN40412848	depth_integrated_water_column	Hypereutrophic	48.51461	2.36013	CHA-B-W3-ADN1_TGACCT-JYTW3_L001_R1.fastq.gz	CHA-B-W3-ADN1_TGACCT-JYTW3_L001_R2.fastq.gz	16S rRNA amplicon sequencing of Champs-sur-Marne lake water column with DNA extraction	AMPLICON	GENOMIC	PCR	paired	ILLUMINA	Illumina MiSeq	341F-806R (V3-V4) 16S rRNA PCR	fastq
CHA-C-W1-ADN1	CHA-C-W1	Champs-sur-Marne	CSM	August	Aug.	W1	650	SRR28298678	SRP494708	PRJNA1086840	SAMN40412849	depth_integrated_water_column	Hypereutrophic	48.5149	2.35483	CHA-C-W1-ADN1_TTGAAG-K888V_L001_R1.fastq.gz	CHA-C-W1-ADN1_TTGAAG-K888V_L001_R2.fastq.gz	16S rRNA amplicon sequencing of Champs-sur-Marne lake water column with DNA extraction	AMPLICON	GENOMIC	PCR	paired	ILLUMINA	Illumina MiSeq	341F-806R (V3-V4) 16S rRNA PCR	fastq
CHA-C-W2-ADN1	CHA-C-W2	Champs-sur-Marne	CSM	August	Aug.	W2	750	SRR28298677	SRP494708	PRJNA1086840	SAMN40412850	depth_integrated_water_column	Hypereutrophic	48.51476	2.35516	CHA-C-W2-ADN1_AAAGTA-K888V_L001_R1.fastq.gz	CHA-C-W2-ADN1_AAAGTA-K888V_L001_R2.fastq.gz	16S rRNA amplicon sequencing of Champs-sur-Marne lake water column with DNA extraction	AMPLICON	GENOMIC	PCR	paired	ILLUMINA	Illumina MiSeq	341F-806R (V3-V4) 16S rRNA PCR	fastq
CHA-C-W3-ADN1	CHA-C-W3	Champs-sur-Marne	CSM	August	Aug.	W3	750	SRR28298675	SRP494708	PRJNA1086840	SAMN40412851	depth_integrated_water_column	Hypereutrophic	48.51461	2.36013	CHA-C-W3-ADN1_TCAGCG-K888V_L001_R1.fastq.gz	CHA-C-W3-ADN1_TCAGCG-K888V_L001_R2.fastq.gz	16S rRNA amplicon sequencing of Champs-sur-Marne lake water column with DNA extraction	AMPLICON	GENOMIC	PCR	paired	ILLUMINA	Illumina MiSeq	341F-806R (V3-V4) 16S rRNA PCR	fastq
CHA-D-W1-ADN1	CHA-D-W1	Champs-sur-Marne	CSM	September	Sep.	W1	250	SRR28298674	SRP494708	PRJNA1086840	SAMN40412852	depth_integrated_water_column	Hypereutrophic	48.5149	2.35483	CHA-D-W1-ADN1_CGGAAC-K888V_L001_R1.fastq.gz	CHA-D-W1-ADN1_CGGAAC-K888V_L001_R2.fastq.gz	16S rRNA amplicon sequencing of Champs-sur-Marne lake water column with DNA extraction	AMPLICON	GENOMIC	PCR	paired	ILLUMINA	Illumina MiSeq	341F-806R (V3-V4) 16S rRNA PCR	fastq
CHA-D-W2-ADN1	CHA-D-W2	Champs-sur-Marne	CSM	September	Sep.	W2	400	SRR28298673	SRP494708	PRJNA1086840	SAMN40412853	depth_integrated_water_column	Hypereutrophic	48.51476	2.35516	CHA-D-W2-ADN1_ATTTGT-K888V_L001_R1.fastq.gz	CHA-D-W2-ADN1_ATTTGT-K888V_L001_R2.fastq.gz	16S rRNA amplicon sequencing of Champs-sur-Marne lake water column with DNA extraction	AMPLICON	GENOMIC	PCR	paired	ILLUMINA	Illumina MiSeq	341F-806R (V3-V4) 16S rRNA PCR	fastq
CHA-D-W3-ADN1	CHA-D-W3	Champs-sur-Marne	CSM	September	Sep.	W3	400	SRR28298672	SRP494708	PRJNA1086840	SAMN40412854	depth_integrated_water_column	Hypereutrophic	48.51461	2.36013	CHA-D-W3-ADN1_GCCCAC-K888V_L001_R1.fastq.gz	CHA-D-W3-ADN1_GCCCAC-K888V_L001_R2.fastq.gz	16S rRNA amplicon sequencing of Champs-sur-Marne lake water column with DNA extraction	AMPLICON	GENOMIC	PCR	paired	ILLUMINA	Illumina MiSeq	341F-806R (V3-V4) 16S rRNA PCR	fastq
CRJ-A-W1-ADN1	CRJ-A-W1	Cergy - small lake	CER-S	June	Jun.	W1	1500	SRR28298671	SRP494708	PRJNA1086840	SAMN40412855	depth_integrated_water_column	Eutrophic	49.01343	2.02575	CRJ-A-W1-ADN1_TATCGA-JYTW3_L001_R1.fastq.gz	CRJ-A-W1-ADN1_TATCGA-JYTW3_L001_R2.fastq.gz	16S rRNA amplicon sequencing of Cergy - small lake water column with DNA extraction	AMPLICON	GENOMIC	PCR	paired	ILLUMINA	Illumina MiSeq	341F-806R (V3-V4) 16S rRNA PCR	fastq
CRJ-A-W2-ADN1	CRJ-A-W2	Cergy - small lake	CER-S	June	Jun.	W2	1000	SRR28298670	SRP494708	PRJNA1086840	SAMN40412856	depth_integrated_water_column	Eutrophic	49.01295	2.0247	CRJ-A-W2-ADN1_TCGAGG-JYTW3_L001_R1.fastq.gz	CRJ-A-W2-ADN1_TCGAGG-JYTW3_L001_R2.fastq.gz	16S rRNA amplicon sequencing of Cergy - small lake water column with DNA extraction	AMPLICON	GENOMIC	PCR	paired	ILLUMINA	Illumina MiSeq	341F-806R (V3-V4) 16S rRNA PCR	fastq
CRJ-A-W3-ADN1	CRJ-A-W3	Cergy - small lake	CER-S	June	Jun.	W3	450	SRR28298669	SRP494708	PRJNA1086840	SAMN40412857	depth_integrated_water_column	Eutrophic	49.01298	2.02405	CRJ-A-W3-ADN1_CGATAC-JYTW3_L001_R1.fastq.gz	CRJ-A-W3-ADN1_CGATAC-JYTW3_L001_R2.fastq.gz	16S rRNA amplicon sequencing of Cergy - small lake water column with DNA extraction	AMPLICON	GENOMIC	PCR	paired	ILLUMINA	Illumina MiSeq	341F-806R (V3-V4) 16S rRNA PCR	fastq
CRJ1-B-W1-ADN1	CRJ1-B-W1	Cergy - small lake	CER-S	July	Jul.	W1	850	SRR28298668	SRP494708	PRJNA1086840	SAMN40412858	depth_integrated_water_column	Eutrophic	49.01343	2.02575	CRJ1-B-W1-ADN1_CAGTTC-JYTW3_L001_R1.fastq.gz	CRJ1-B-W1-ADN1_CAGTTC-JYTW3_L001_R2.fastq.gz	16S rRNA amplicon sequencing of Cergy - small lake water column with DNA extraction	AMPLICON	GENOMIC	PCR	paired	ILLUMINA	Illumina MiSeq	341F-806R (V3-V4) 16S rRNA PCR	fastq
CRJ1-B-W2-ADN1	CRJ1-B-W2	Cergy - small lake	CER-S	July	Jul.	W2	900	SRR28298667	SRP494708	PRJNA1086840	SAMN40412859	depth_integrated_water_column	Eutrophic	49.01295	2.0247	CRJ1-B-W2-ADN1_TGCAGT-JYTW3_L001_R1.fastq.gz	CRJ1-B-W2-ADN1_TGCAGT-JYTW3_L001_R2.fastq.gz	16S rRNA amplicon sequencing of Cergy - small lake water column with DNA extraction	AMPLICON	GENOMIC	PCR	paired	ILLUMINA	Illumina MiSeq	341F-806R (V3-V4) 16S rRNA PCR	fastq
CRJ1-B-W3-ADN1	CRJ1-B-W3	Cergy - small lake	CER-S	July	Jul.	W3	1000	SRR28298666	SRP494708	PRJNA1086840	SAMN40412860	depth_integrated_water_column	Eutrophic	49.01298	2.02405	CRJ1-B-W3-ADN1_AATGAA-JYTW3_L001_R1.fastq.gz	CRJ1-B-W3-ADN1_AATGAA-JYTW3_L001_R2.fastq.gz	16S rRNA amplicon sequencing of Cergy - small lake water column with DNA extraction	AMPLICON	GENOMIC	PCR	paired	ILLUMINA	Illumina MiSeq	341F-806R (V3-V4) 16S rRNA PCR	fastq
CRJ1-C-W1-ADN1	CRJ1-C-W1	Cergy - small lake	CER-S	August	Aug.	W1	350	SRR28298664	SRP494708	PRJNA1086840	SAMN40412861	depth_integrated_water_column	Eutrophic	49.01343	2.02575	CRJ1-C-W1-ADN1_AGGCGC-K888V_L001_R1.fastq.gz	CRJ1-C-W1-ADN1_AGGCGC-K888V_L001_R2.fastq.gz	16S rRNA amplicon sequencing of Cergy - small lake water column with DNA extraction	AMPLICON	GENOMIC	PCR	paired	ILLUMINA	Illumina MiSeq	341F-806R (V3-V4) 16S rRNA PCR	fastq
CRJ1-C-W2-ADN1	CRJ1-C-W2	Cergy - small lake	CER-S	August	Aug.	W2	600	SRR28298663	SRP494708	PRJNA1086840	SAMN40412862	depth_integrated_water_column	Eutrophic	49.01295	2.0247	CRJ1-C-W2-ADN1_AATCCG-K888V_L001_R1.fastq.gz	CRJ1-C-W2-ADN1_AATCCG-K888V_L001_R2.fastq.gz	16S rRNA amplicon sequencing of Cergy - small lake water column with DNA extraction	AMPLICON	GENOMIC	PCR	paired	ILLUMINA	Illumina MiSeq	341F-806R (V3-V4) 16S rRNA PCR	fastq
CRJ1-C-W3-ADN1	CRJ1-C-W3	Cergy - small lake	CER-S	August	Aug.	W3	800	SRR28298662	SRP494708	PRJNA1086840	SAMN40412863	depth_integrated_water_column	Eutrophic	49.01298	2.02405	CRJ1-C-W3-ADN1_TGATGC-K888V_L001_R1.fastq.gz	CRJ1-C-W3-ADN1_TGATGC-K888V_L001_R2.fastq.gz	16S rRNA amplicon sequencing of Cergy - small lake water column with DNA extraction	AMPLICON	GENOMIC	PCR	paired	ILLUMINA	Illumina MiSeq	341F-806R (V3-V4) 16S rRNA PCR	fastq
CRJ1-D-W1-ADN1	CRJ1-D-W1	Cergy - small lake	CER-S	September	Sep.	W1	500	SRR28298661	SRP494708	PRJNA1086840	SAMN40412864	depth_integrated_water_column	Eutrophic	49.01343	2.02575	CRJ1-D-W1-ADN1_AACCAT-K888V_L001_R1.fastq.gz	CRJ1-D-W1-ADN1_AACCAT-K888V_L001_R2.fastq.gz	16S rRNA amplicon sequencing of Cergy - small lake water column with DNA extraction	AMPLICON	GENOMIC	PCR	paired	ILLUMINA	Illumina MiSeq	341F-806R (V3-V4) 16S rRNA PCR	fastq
CRJ1-D-W2-ADN1	CRJ1-D-W2	Cergy - small lake	CER-S	September	Sep.	W2	1000	SRR28298660	SRP494708	PRJNA1086840	SAMN40412865	depth_integrated_water_column	Eutrophic	49.01295	2.0247	CRJ1-D-W2-ADN1_GGGGGA-K888V_L001_R1.fastq.gz	CRJ1-D-W2-ADN1_GGGGGA-K888V_L001_R2.fastq.gz	16S rRNA amplicon sequencing of Cergy - small lake water column with DNA extraction	AMPLICON	GENOMIC	PCR	paired	ILLUMINA	Illumina MiSeq	341F-806R (V3-V4) 16S rRNA PCR	fastq
CRJ1-D-W3-ADN1	CRJ1-D-W3	Cergy - small lake	CER-S	September	Sep.	W3	500	SRR28298659	SRP494708	PRJNA1086840	SAMN40412866	depth_integrated_water_column	Eutrophic	49.01298	2.02405	CRJ1-D-W3-ADN1_TAGTAC-K888V_L001_R1.fastq.gz	CRJ1-D-W3-ADN1_TAGTAC-K888V_L001_R2.fastq.gz	16S rRNA amplicon sequencing of Cergy - small lake water column with DNA extraction	AMPLICON	GENOMIC	PCR	paired	ILLUMINA	Illumina MiSeq	341F-806R (V3-V4) 16S rRNA PCR	fastq
CRJ2-B-W1-ADN1	CRJ2-B-W1	Cergy - large lake	CER-L	July	Jul.	W1	1500	SRR28298658	SRP494708	PRJNA1086840	SAMN40412867	depth_integrated_water_column	Eutrophic	49.0151079	2.0320058	CRJ2-B-W1-ADN1_TGCCAG-JYTW3_L001_R1.fastq.gz	CRJ2-B-W1-ADN1_TGCCAG-JYTW3_L001_R2.fastq.gz	16S rRNA amplicon sequencing of Cergy - large lake water column with DNA extraction	AMPLICON	GENOMIC	PCR	paired	ILLUMINA	Illumina MiSeq	341F-806R (V3-V4) 16S rRNA PCR	fastq
CRJ2-B-W2-ADN1	CRJ2-B-W2	Cergy - large lake	CER-L	July	Jul.	W2	1500	SRR28298657	SRP494708	PRJNA1086840	SAMN40412868	depth_integrated_water_column	Eutrophic	49.0154595	2.0310678	CRJ2-B-W2-ADN1_CACTGT-JYTW3_L001_R1.fastq.gz	CRJ2-B-W2-ADN1_CACTGT-JYTW3_L001_R2.fastq.gz	16S rRNA amplicon sequencing of Cergy - large lake water column with DNA extraction	AMPLICON	GENOMIC	PCR	paired	ILLUMINA	Illumina MiSeq	341F-806R (V3-V4) 16S rRNA PCR	fastq
CRJ2-B-W3-ADN1	CRJ2-B-W3	Cergy - large lake	CER-L	July	Jul.	W3	1000	SRR28298656	SRP494708	PRJNA1086840	SAMN40412869	depth_integrated_water_column	Eutrophic	49.0146252	2.0312173	CRJ2-B-W3-ADN1_GTGCCA-JYTW3_L001_R1.fastq.gz	CRJ2-B-W3-ADN1_GTGCCA-JYTW3_L001_R2.fastq.gz	16S rRNA amplicon sequencing of Cergy - large lake water column with DNA extraction	AMPLICON	GENOMIC	PCR	paired	ILLUMINA	Illumina MiSeq	341F-806R (V3-V4) 16S rRNA PCR	fastq
CRJ2-C-W1-ADN1	CRJ2-C-W1	Cergy - large lake	CER-L	August	Aug.	W1	500	SRR28298655	SRP494708	PRJNA1086840	SAMN40412870	depth_integrated_water_column	Eutrophic	49.0151079	2.0320058	CRJ2-C-W1-ADN1_ATCTAT-K888V_L001_R1.fastq.gz	CRJ2-C-W1-ADN1_ATCTAT-K888V_L001_R2.fastq.gz	16S rRNA amplicon sequencing of Cergy - large lake water column with DNA extraction	AMPLICON	GENOMIC	PCR	paired	ILLUMINA	Illumina MiSeq	341F-806R (V3-V4) 16S rRNA PCR	fastq
CRJ2-C-W2-ADN1	CRJ2-C-W2	Cergy - large lake	CER-L	August	Aug.	W2	500	SRR28298653	SRP494708	PRJNA1086840	SAMN40412871	depth_integrated_water_column	Eutrophic	49.0154595	2.0310678	CRJ2-C-W2-ADN1_TAGATC-K888V_L001_R1.fastq.gz	CRJ2-C-W2-ADN1_TAGATC-K888V_L001_R2.fastq.gz	16S rRNA amplicon sequencing of Cergy - large lake water column with DNA extraction	AMPLICON	GENOMIC	PCR	paired	ILLUMINA	Illumina MiSeq	341F-806R (V3-V4) 16S rRNA PCR	fastq
CRJ2-C-W3-ADN1	CRJ2-C-W3	Cergy - large lake	CER-L	August	Aug.	W3	500	SRR28298652	SRP494708	PRJNA1086840	SAMN40412872	depth_integrated_water_column	Eutrophic	49.0146252	2.0312173	CRJ2-C-W3-ADN1_GTGAAT-K888V_L001_R1.fastq.gz	CRJ2-C-W3-ADN1_GTGAAT-K888V_L001_R2.fastq.gz	16S rRNA amplicon sequencing of Cergy - large lake water column with DNA extraction	AMPLICON	GENOMIC	PCR	paired	ILLUMINA	Illumina MiSeq	341F-806R (V3-V4) 16S rRNA PCR	fastq
CRJ2-D-W1-ADN1	CRJ2-D-W1	Cergy - large lake	CER-L	September	Sep.	W1	500	SRR28298651	SRP494708	PRJNA1086840	SAMN40412873	depth_integrated_water_column	Eutrophic	49.0151079	2.0320058	CRJ2-D-W1-ADN1_GTTCTT-K888V_L001_R1.fastq.gz	CRJ2-D-W1-ADN1_GTTCTT-K888V_L001_R2.fastq.gz	16S rRNA amplicon sequencing of Cergy - large lake water column with DNA extraction	AMPLICON	GENOMIC	PCR	paired	ILLUMINA	Illumina MiSeq	341F-806R (V3-V4) 16S rRNA PCR	fastq
CRJ2-D-W2-ADN1	CRJ2-D-W2	Cergy - large lake	CER-L	September	Sep.	W2	1000	SRR28298650	SRP494708	PRJNA1086840	SAMN40412874	depth_integrated_water_column	Eutrophic	49.0154595	2.0310678	CRJ2-D-W2-ADN1_ACAGAC-K888V_L001_R1.fastq.gz	CRJ2-D-W2-ADN1_ACAGAC-K888V_L001_R2.fastq.gz	16S rRNA amplicon sequencing of Cergy - large lake water column with DNA extraction	AMPLICON	GENOMIC	PCR	paired	ILLUMINA	Illumina MiSeq	341F-806R (V3-V4) 16S rRNA PCR	fastq
CRJ2-D-W3-ADN1	CRJ2-D-W3	Cergy - large lake	CER-L	September	Sep.	W3	500	SRR28298649	SRP494708	PRJNA1086840	SAMN40412875	depth_integrated_water_column	Eutrophic	49.0146252	2.0312173	CRJ2-D-W3-ADN1_GTTGCG-K888V_L001_R1.fastq.gz	CRJ2-D-W3-ADN1_GTTGCG-K888V_L001_R2.fastq.gz	16S rRNA amplicon sequencing of Cergy - large lake water column with DNA extraction	AMPLICON	GENOMIC	PCR	paired	ILLUMINA	Illumina MiSeq	341F-806R (V3-V4) 16S rRNA PCR	fastq
CTL-A-W1-ADN1	CTL-A-W1	Crétreil	CRE	June	Jun.	W1	2000	SRR28298648	SRP494708	PRJNA1086840	SAMN40412876	depth_integrated_water_column	Eutrophic	48.4635	2.27	CTL-A-W1-ADN1_CACCGG-JYTW3_L001_R1.fastq.gz	CTL-A-W1-ADN1_CACCGG-JYTW3_L001_R2.fastq.gz	16S rRNA amplicon sequencing of Créteil lake water column with DNA extraction	AMPLICON	GENOMIC	PCR	paired	ILLUMINA	Illumina MiSeq	341F-806R (V3-V4) 16S rRNA PCR	fastq
CTL-A-W2-ADN1	CTL-A-W2	Crétreil	CRE	June	Jun.	W2	1350	SRR28298647	SRP494708	PRJNA1086840	SAMN40412877	depth_integrated_water_column	Eutrophic	48.4629	2.271	CTL-A-W2-ADN1_TGGTCA-JYTW3_L001_R1.fastq.gz	CTL-A-W2-ADN1_TGGTCA-JYTW3_L001_R2.fastq.gz	16S rRNA amplicon sequencing of Créteil lake water column with DNA extraction	AMPLICON	GENOMIC	PCR	paired	ILLUMINA	Illumina MiSeq	341F-806R (V3-V4) 16S rRNA PCR	fastq
CTL-A-W3-ADN1	CTL-A-W3	Crétreil	CRE	June	Jun.	W3	1100	SRR28298646	SRP494708	PRJNA1086840	SAMN40412878	depth_integrated_water_column	Eutrophic	48.4639	2.276	CTL-A-W3-ADN1_TCATGT-JYTW3_L001_R1.fastq.gz	CTL-A-W3-ADN1_TCATGT-JYTW3_L001_R2.fastq.gz	16S rRNA amplicon sequencing of Créteil lake water column with DNA extraction	AMPLICON	GENOMIC	PCR	paired	ILLUMINA	Illumina MiSeq	341F-806R (V3-V4) 16S rRNA PCR	fastq
CTL-B-W1-ADN1	CTL-B-W1	Crétreil	CRE	July	Jul.	W1	600	SRR28298645	SRP494708	PRJNA1086840	SAMN40412879	depth_integrated_water_column	Eutrophic	48.4635	2.27	CTL-B-W1-ADN1_AAATGT-JYTW3_L001_R1.fastq.gz	CTL-B-W1-ADN1_AAATGT-JYTW3_L001_R2.fastq.gz	16S rRNA amplicon sequencing of Créteil lake water column with DNA extraction	AMPLICON	GENOMIC	PCR	paired	ILLUMINA	Illumina MiSeq	341F-806R (V3-V4) 16S rRNA PCR	fastq
CTL-B-W2-ADN1	CTL-B-W2	Crétreil	CRE	July	Jul.	W2	600	SRR28298644	SRP494708	PRJNA1086840	SAMN40412880	depth_integrated_water_column	Eutrophic	48.4629	2.271	CTL-B-W2-ADN1_GTGACG-JYTW3_L001_R1.fastq.gz	CTL-B-W2-ADN1_GTGACG-JYTW3_L001_R2.fastq.gz	16S rRNA amplicon sequencing of Créteil lake water column with DNA extraction	AMPLICON	GENOMIC	PCR	paired	ILLUMINA	Illumina MiSeq	341F-806R (V3-V4) 16S rRNA PCR	fastq
CTL-B-W3-ADN1	CTL-B-W3	Crétreil	CRE	July	Jul.	W3	500	SRR28298642	SRP494708	PRJNA1086840	SAMN40412881	depth_integrated_water_column	Eutrophic	48.4639	2.276	CTL-B-W3-ADN1_GGTCCG-JYTW3_L001_R1.fastq.gz	CTL-B-W3-ADN1_GGTCCG-JYTW3_L001_R2.fastq.gz	16S rRNA amplicon sequencing of Créteil lake water column with DNA extraction	AMPLICON	GENOMIC	PCR	paired	ILLUMINA	Illumina MiSeq	341F-806R (V3-V4) 16S rRNA PCR	fastq
CTL-C-W1-ADN1	CTL-C-W1	Crétreil	CRE	August	Aug.	W1	500	SRR28298641	SRP494708	PRJNA1086840	SAMN40412882	depth_integrated_water_column	Eutrophic	48.4635	2.27	CTL-C-W1-ADN1_AACGTC-K888V_L001_R1.fastq.gz	CTL-C-W1-ADN1_AACGTC-K888V_L001_R2.fastq.gz	16S rRNA amplicon sequencing of Créteil lake water column with DNA extraction	AMPLICON	GENOMIC	PCR	paired	ILLUMINA	Illumina MiSeq	341F-806R (V3-V4) 16S rRNA PCR	fastq
CTL-C-W2-ADN1	CTL-C-W2	Crétreil	CRE	August	Aug.	W2	1000	SRR28298640	SRP494708	PRJNA1086840	SAMN40412883	depth_integrated_water_column	Eutrophic	48.4629	2.271	CTL-C-W2-ADN1_TGTCGT-K888V_L001_R1.fastq.gz	CTL-C-W2-ADN1_TGTCGT-K888V_L001_R2.fastq.gz	16S rRNA amplicon sequencing of Créteil lake water column with DNA extraction	AMPLICON	GENOMIC	PCR	paired	ILLUMINA	Illumina MiSeq	341F-806R (V3-V4) 16S rRNA PCR	fastq
CTL-C-W3-ADN1	CTL-C-W3	Crétreil	CRE	August	Aug.	W3	500	SRR28298639	SRP494708	PRJNA1086840	SAMN40412884	depth_integrated_water_column	Eutrophic	48.4639	2.276	CTL-C-W3-ADN1_CACTAA-K888V_L001_R1.fastq.gz	CTL-C-W3-ADN1_CACTAA-K888V_L001_R2.fastq.gz	16S rRNA amplicon sequencing of Créteil lake water column with DNA extraction	AMPLICON	GENOMIC	PCR	paired	ILLUMINA	Illumina MiSeq	341F-806R (V3-V4) 16S rRNA PCR	fastq
CTL-D-W1-ADN1	CTL-D-W1	Crétreil	CRE	September	Sep.	W1	250	SRR28298638	SRP494708	PRJNA1086840	SAMN40412885	depth_integrated_water_column	Eutrophic	48.4635	2.27	CTL-D-W1-ADN1_AAACTC-K888V_L001_R1.fastq.gz	CTL-D-W1-ADN1_AAACTC-K888V_L001_R2.fastq.gz	16S rRNA amplicon sequencing of Créteil lake water column with DNA extraction	AMPLICON	GENOMIC	PCR	paired	ILLUMINA	Illumina MiSeq	341F-806R (V3-V4) 16S rRNA PCR	fastq
CTL-D-W2-ADN1	CTL-D-W2	Crétreil	CRE	September	Sep.	W2	200	SRR28298637	SRP494708	PRJNA1086840	SAMN40412886	depth_integrated_water_column	Eutrophic	48.4629	2.271	CTL-D-W2-ADN1_AGAAGT-K888V_L001_R1.fastq.gz	CTL-D-W2-ADN1_AGAAGT-K888V_L001_R2.fastq.gz	16S rRNA amplicon sequencing of Créteil lake water column with DNA extraction	AMPLICON	GENOMIC	PCR	paired	ILLUMINA	Illumina MiSeq	341F-806R (V3-V4) 16S rRNA PCR	fastq
CTL-D-W3-ADN1	CTL-D-W3	Crétreil	CRE	September	Sep.	W3	500	SRR28298636	SRP494708	PRJNA1086840	SAMN40412887	depth_integrated_water_column	Eutrophic	48.4639	2.276	CTL-D-W3-ADN1_TCTTAA-K888V_L001_R1.fastq.gz	CTL-D-W3-ADN1_TCTTAA-K888V_L001_R2.fastq.gz	16S rRNA amplicon sequencing of Créteil lake water column with DNA extraction	AMPLICON	GENOMIC	PCR	paired	ILLUMINA	Illumina MiSeq	341F-806R (V3-V4) 16S rRNA PCR	fastq
GDP-A-W1-ADN1	GDP-A-W1	La Grande-Paroisse	LGP	June	Jun.	W1	400	SRR28298635	SRP494708	PRJNA1086840	SAMN40412888	depth_integrated_water_column	Eutrophic	48.22241	2.53575	GDP-A-W1-ADN1_AGTAAG-JYTW3_L001_R1.fastq.gz	GDP-A-W1-ADN1_AGTAAG-JYTW3_L001_R2.fastq.gz	16S rRNA amplicon sequencing of La Grande-Paroisse lake water column with DNA extraction	AMPLICON	GENOMIC	PCR	paired	ILLUMINA	Illumina MiSeq	341F-806R (V3-V4) 16S rRNA PCR	fastq
GDP-A-W2-ADN1	GDP-A-W2	La Grande-Paroisse	LGP	June	Jun.	W2	1200	SRR28298634	SRP494708	PRJNA1086840	SAMN40412889	depth_integrated_water_column	Eutrophic	48.22194	2.53584	GDP-A-W2-ADN1_TCCTTA-JYTW3_L001_R1.fastq.gz	GDP-A-W2-ADN1_TCCTTA-JYTW3_L001_R2.fastq.gz	16S rRNA amplicon sequencing of La Grande-Paroisse lake water column with DNA extraction	AMPLICON	GENOMIC	PCR	paired	ILLUMINA	Illumina MiSeq	341F-806R (V3-V4) 16S rRNA PCR	fastq
GDP-A-W3-ADN1	GDP-A-W3	La Grande-Paroisse	LGP	June	Jun.	W3	750	SRR28298633	SRP494708	PRJNA1086840	SAMN40412890	depth_integrated_water_column	Eutrophic	48.22311	2.53549	GDP-A-W3-ADN1_CTTGGG-JYTW3_L001_R1.fastq.gz	GDP-A-W3-ADN1_CTTGGG-JYTW3_L001_R2.fastq.gz	16S rRNA amplicon sequencing of La Grande-Paroisse lake water column with DNA extraction	AMPLICON	GENOMIC	PCR	paired	ILLUMINA	Illumina MiSeq	341F-806R (V3-V4) 16S rRNA PCR	fastq
GDP-B-W1-ADN1	GDP-B-W1	La Grande-Paroisse	LGP	July	Jul.	W1	600	SRR28298631	SRP494708	PRJNA1086840	SAMN40412891	depth_integrated_water_column	Eutrophic	48.22241	2.53575	GDP-B-W1-ADN1_AAGGTG-JYTW3_L001_R1.fastq.gz	GDP-B-W1-ADN1_AAGGTG-JYTW3_L001_R2.fastq.gz	16S rRNA amplicon sequencing of La Grande-Paroisse lake water column with DNA extraction	AMPLICON	GENOMIC	PCR	paired	ILLUMINA	Illumina MiSeq	341F-806R (V3-V4) 16S rRNA PCR	fastq
GDP-B-W2-ADN1	GDP-B-W2	La Grande-Paroisse	LGP	July	Jul.	W2	600	SRR28298630	SRP494708	PRJNA1086840	SAMN40412892	depth_integrated_water_column	Eutrophic	48.22194	2.53584	GDP-B-W2-ADN1_TTCAAC-JYTW3_L001_R1.fastq.gz	GDP-B-W2-ADN1_TTCAAC-JYTW3_L001_R2.fastq.gz	16S rRNA amplicon sequencing of La Grande-Paroisse lake water column with DNA extraction	AMPLICON	GENOMIC	PCR	paired	ILLUMINA	Illumina MiSeq	341F-806R (V3-V4) 16S rRNA PCR	fastq
GDP-B-W3-ADN1	GDP-B-W3	La Grande-Paroisse	LGP	July	Jul.	W3	500	SRR28298629	SRP494708	PRJNA1086840	SAMN40412893	depth_integrated_water_column	Eutrophic	48.22311	2.53549	GDP-B-W3-ADN1_ACGAAT-JYTW3_L001_R1.fastq.gz	GDP-B-W3-ADN1_ACGAAT-JYTW3_L001_R2.fastq.gz	16S rRNA amplicon sequencing of La Grande-Paroisse lake water column with DNA extraction	AMPLICON	GENOMIC	PCR	paired	ILLUMINA	Illumina MiSeq	341F-806R (V3-V4) 16S rRNA PCR	fastq
GDP-C-W1-ADN1	GDP-C-W1	La Grande-Paroisse	LGP	August	Aug.	W1	500	SRR28298628	SRP494708	PRJNA1086840	SAMN40412894	depth_integrated_water_column	Eutrophic	48.22241	2.53575	GDP-C-W1-ADN1_TTGACT-K888V_L001_R1.fastq.gz	GDP-C-W1-ADN1_TTGACT-K888V_L001_R2.fastq.gz	16S rRNA amplicon sequencing of La Grande-Paroisse lake water column with DNA extraction	AMPLICON	GENOMIC	PCR	paired	ILLUMINA	Illumina MiSeq	341F-806R (V3-V4) 16S rRNA PCR	fastq
GDP-C-W2-ADN1	GDP-C-W2	La Grande-Paroisse	LGP	August	Aug.	W2	500	SRR28298627	SRP494708	PRJNA1086840	SAMN40412895	depth_integrated_water_column	Eutrophic	48.22194	2.53584	GDP-C-W2-ADN1_ACATTA-K888V_L001_R1.fastq.gz	GDP-C-W2-ADN1_ACATTA-K888V_L001_R2.fastq.gz	16S rRNA amplicon sequencing of La Grande-Paroisse lake water column with DNA extraction	AMPLICON	GENOMIC	PCR	paired	ILLUMINA	Illumina MiSeq	341F-806R (V3-V4) 16S rRNA PCR	fastq
GDP-C-W3-ADN1	GDP-C-W3	La Grande-Paroisse	LGP	August	Aug.	W3	500	SRR28298626	SRP494708	PRJNA1086840	SAMN40412896	depth_integrated_water_column	Eutrophic	48.22311	2.53549	GDP-C-W3-ADN1_GGGTCT-K888V_L001_R1.fastq.gz	GDP-C-W3-ADN1_GGGTCT-K888V_L001_R2.fastq.gz	16S rRNA amplicon sequencing of La Grande-Paroisse lake water column with DNA extraction	AMPLICON	GENOMIC	PCR	paired	ILLUMINA	Illumina MiSeq	341F-806R (V3-V4) 16S rRNA PCR	fastq
GDP-D-W1-ADN1	GDP-D-W1	La Grande-Paroisse	LGP	September	Sep.	W1	100	SRR28298625	SRP494708	PRJNA1086840	SAMN40412897	depth_integrated_water_column	Eutrophic	48.22241	2.53575	GDP-D-W1-ADN1_CGCGTG-K888V_L001_R1.fastq.gz	GDP-D-W1-ADN1_CGCGTG-K888V_L001_R2.fastq.gz	16S rRNA amplicon sequencing of La Grande-Paroisse lake water column with DNA extraction	AMPLICON	GENOMIC	PCR	paired	ILLUMINA	Illumina MiSeq	341F-806R (V3-V4) 16S rRNA PCR	fastq
GDP-D-W2-ADN1	GDP-D-W2	La Grande-Paroisse	LGP	September	Sep.	W2	400	SRR28298624	SRP494708	PRJNA1086840	SAMN40412898	depth_integrated_water_column	Eutrophic	48.22194	2.53584	GDP-D-W2-ADN1_GCGCCC-K888V_L001_R1.fastq.gz	GDP-D-W2-ADN1_GCGCCC-K888V_L001_R2.fastq.gz	16S rRNA amplicon sequencing of La Grande-Paroisse lake water column with DNA extraction	AMPLICON	GENOMIC	PCR	paired	ILLUMINA	Illumina MiSeq	341F-806R (V3-V4) 16S rRNA PCR	fastq
GDP-D-W3-ADN1	GDP-D-W3	La Grande-Paroisse	LGP	September	Sep.	W3	650	SRR28298623	SRP494708	PRJNA1086840	SAMN40412899	depth_integrated_water_column	Eutrophic	48.22311	2.53549	GDP-D-W3-ADN1_AAGGCC-K888V_L001_R1.fastq.gz	GDP-D-W3-ADN1_AAGGCC-K888V_L001_R2.fastq.gz	16S rRNA amplicon sequencing of La Grande-Paroisse lake water column with DNA extraction	AMPLICON	GENOMIC	PCR	paired	ILLUMINA	Illumina MiSeq	341F-806R (V3-V4) 16S rRNA PCR	fastq
JAB-A-W1-ADN1	JAB-A-W1	Jablines	JAB	June	Jun.	W1	NA	SRR28298622	SRP494708	PRJNA1086840	SAMN40412900	depth_integrated_water_column	Mesotrophic	48.55033	2.43313	JAB-A-W1-ADN1_GAACAC-JYTW3_L001_R1.fastq.gz	JAB-A-W1-ADN1_GAACAC-JYTW3_L001_R2.fastq.gz	16S rRNA amplicon sequencing of Jablines lake water column with DNA extraction	AMPLICON	GENOMIC	PCR	paired	ILLUMINA	Illumina MiSeq	341F-806R (V3-V4) 16S rRNA PCR	fastq
JAB-A-W2-ADN1	JAB-A-W2	Jablines	JAB	June	Jun.	W2	NA	SRR28298620	SRP494708	PRJNA1086840	SAMN40412901	depth_integrated_water_column	Mesotrophic	48.54483	2.43248	JAB-A-W2-ADN1_CGGCAT-JYTW3_L001_R1.fastq.gz	JAB-A-W2-ADN1_CGGCAT-JYTW3_L001_R2.fastq.gz	16S rRNA amplicon sequencing of Jablines lake water column with DNA extraction	AMPLICON	GENOMIC	PCR	paired	ILLUMINA	Illumina MiSeq	341F-806R (V3-V4) 16S rRNA PCR	fastq
JAB-A-W3-ADN1	JAB-A-W3	Jablines	JAB	June	Jun.	W3	NA	SRR28298619	SRP494708	PRJNA1086840	SAMN40412902	depth_integrated_water_column	Mesotrophic	48.54445	2.43219	JAB-A-W3-ADN1_TACGGC-JYTW3_L001_R1.fastq.gz	JAB-A-W3-ADN1_TACGGC-JYTW3_L001_R2.fastq.gz	16S rRNA amplicon sequencing of Jablines lake water column with DNA extraction	AMPLICON	GENOMIC	PCR	paired	ILLUMINA	Illumina MiSeq	341F-806R (V3-V4) 16S rRNA PCR	fastq
JAB-B-W1-ADN1	JAB-B-W1	Jablines	JAB	July	Jul.	W1	2000	SRR28298618	SRP494708	PRJNA1086840	SAMN40412903	depth_integrated_water_column	Mesotrophic	48.55033	2.43313	JAB-B-W1-ADN1_GGATTC-JYTW3_L001_R1.fastq.gz	JAB-B-W1-ADN1_GGATTC-JYTW3_L001_R2.fastq.gz	16S rRNA amplicon sequencing of Jablines lake water column with DNA extraction	AMPLICON	GENOMIC	PCR	paired	ILLUMINA	Illumina MiSeq	341F-806R (V3-V4) 16S rRNA PCR	fastq
JAB-B-W2-ADN1	JAB-B-W2	Jablines	JAB	July	Jul.	W2	2000	SRR28298617	SRP494708	PRJNA1086840	SAMN40412904	depth_integrated_water_column	Mesotrophic	48.54483	2.43248	JAB-B-W2-ADN1_GGAGGT-JYTW3_L001_R1.fastq.gz	JAB-B-W2-ADN1_GGAGGT-JYTW3_L001_R2.fastq.gz	16S rRNA amplicon sequencing of Jablines lake water column with DNA extraction	AMPLICON	GENOMIC	PCR	paired	ILLUMINA	Illumina MiSeq	341F-806R (V3-V4) 16S rRNA PCR	fastq
JAB-B-W3-ADN1	JAB-B-W3	Jablines	JAB	July	Jul.	W3	2000	SRR28298616	SRP494708	PRJNA1086840	SAMN40412905	depth_integrated_water_column	Mesotrophic	48.54445	2.43219	JAB-B-W3-ADN1_GCATGG-JYTW3_L001_R1.fastq.gz	JAB-B-W3-ADN1_GCATGG-JYTW3_L001_R2.fastq.gz	16S rRNA amplicon sequencing of Jablines lake water column with DNA extraction	AMPLICON	GENOMIC	PCR	paired	ILLUMINA	Illumina MiSeq	341F-806R (V3-V4) 16S rRNA PCR	fastq
JAB-C-W1-ADN1	JAB-C-W1	Jablines	JAB	August	Aug.	W1	1000	SRR28298615	SRP494708	PRJNA1086840	SAMN40412906	depth_integrated_water_column	Mesotrophic	48.55033	2.43313	JAB-C-W1-ADN1_CCAAGC-K888V_L001_R1.fastq.gz	JAB-C-W1-ADN1_CCAAGC-K888V_L001_R2.fastq.gz	16S rRNA amplicon sequencing of Jablines lake water column with DNA extraction	AMPLICON	GENOMIC	PCR	paired	ILLUMINA	Illumina MiSeq	341F-806R (V3-V4) 16S rRNA PCR	fastq
JAB-C-W2-ADN1	JAB-C-W2	Jablines	JAB	August	Aug.	W2	1100	SRR28298614	SRP494708	PRJNA1086840	SAMN40412907	depth_integrated_water_column	Mesotrophic	48.54483	2.43248	JAB-C-W2-ADN1_GCACTG-K888V_L001_R1.fastq.gz	JAB-C-W2-ADN1_GCACTG-K888V_L001_R2.fastq.gz	16S rRNA amplicon sequencing of Jablines lake water column with DNA extraction	AMPLICON	GENOMIC	PCR	paired	ILLUMINA	Illumina MiSeq	341F-806R (V3-V4) 16S rRNA PCR	fastq
JAB-C-W3-ADN1	JAB-C-W3	Jablines	JAB	August	Aug.	W3	1000	SRR28298613	SRP494708	PRJNA1086840	SAMN40412908	depth_integrated_water_column	Mesotrophic	48.54445	2.43219	JAB-C-W3-ADN1_CGTTAA-K888V_L001_R1.fastq.gz	JAB-C-W3-ADN1_CGTTAA-K888V_L001_R2.fastq.gz	16S rRNA amplicon sequencing of Jablines lake water column with DNA extraction	AMPLICON	GENOMIC	PCR	paired	ILLUMINA	Illumina MiSeq	341F-806R (V3-V4) 16S rRNA PCR	fastq
JAB-D-W1-ADN1	JAB-D-W1	Jablines	JAB	September	Sep.	W1	500	SRR28298612	SRP494708	PRJNA1086840	SAMN40412909	depth_integrated_water_column	Mesotrophic	48.55033	2.43313	JAB-D-W1-ADN1_CAGTGA-K888V_L001_R1.fastq.gz	JAB-D-W1-ADN1_CAGTGA-K888V_L001_R2.fastq.gz	16S rRNA amplicon sequencing of Jablines lake water column with DNA extraction	AMPLICON	GENOMIC	PCR	paired	ILLUMINA	Illumina MiSeq	341F-806R (V3-V4) 16S rRNA PCR	fastq
JAB-D-W2-ADN1	JAB-D-W2	Jablines	JAB	September	Sep.	W2	1000	SRR28298611	SRP494708	PRJNA1086840	SAMN40412910	depth_integrated_water_column	Mesotrophic	48.54483	2.43248	JAB-D-W2-ADN1_GCCGGT-K888V_L001_R1.fastq.gz	JAB-D-W2-ADN1_GCCGGT-K888V_L001_R2.fastq.gz	16S rRNA amplicon sequencing of Jablines lake water column with DNA extraction	AMPLICON	GENOMIC	PCR	paired	ILLUMINA	Illumina MiSeq	341F-806R (V3-V4) 16S rRNA PCR	fastq
JAB-D-W3-ADN1	JAB-D-W3	Jablines	JAB	September	Sep.	W3	500	SRR28298609	SRP494708	PRJNA1086840	SAMN40412911	depth_integrated_water_column	Mesotrophic	48.54445	2.43219	JAB-D-W3-ADN1_CTTAAA-K888V_L001_R1.fastq.gz	JAB-D-W3-ADN1_CTTAAA-K888V_L001_R2.fastq.gz	16S rRNA amplicon sequencing of Jablines lake water column with DNA extraction	AMPLICON	GENOMIC	PCR	paired	ILLUMINA	Illumina MiSeq	341F-806R (V3-V4) 16S rRNA PCR	fastq
VAI-A-W1-ADN1	VAI-A-W1	Vaires-sur-Marne	VSM	June	Jun.	W1	NA	SRR28298608	SRP494708	PRJNA1086840	SAMN40412912	depth_integrated_water_column	Mesotrophic	48.5147	2.38057	VAI-A-W1-ADN1_GGTTAT-JYTW3_L001_R1.fastq.gz	VAI-A-W1-ADN1_GGTTAT-JYTW3_L001_R2.fastq.gz	16S rRNA amplicon sequencing of Vaires-sur-Marne lake water column with DNA extraction	AMPLICON	GENOMIC	PCR	paired	ILLUMINA	Illumina MiSeq	341F-806R (V3-V4) 16S rRNA PCR	fastq
VAI-A-W2-ADN1	VAI-A-W2	Vaires-sur-Marne	VSM	June	Jun.	W2	NA	SRR28298607	SRP494708	PRJNA1086840	SAMN40412913	depth_integrated_water_column	Mesotrophic	48.51408	2.38012	VAI-A-W2-ADN1_TCTGAT-JYTW3_L001_R1.fastq.gz	VAI-A-W2-ADN1_TCTGAT-JYTW3_L001_R2.fastq.gz	16S rRNA amplicon sequencing of Vaires-sur-Marne lake water column with DNA extraction	AMPLICON	GENOMIC	PCR	paired	ILLUMINA	Illumina MiSeq	341F-806R (V3-V4) 16S rRNA PCR	fastq
VAI-A-W3-ADN1	VAI-A-W3	Vaires-sur-Marne	VSM	June	Jun.	W3	NA	SRR28298606	SRP494708	PRJNA1086840	SAMN40412914	depth_integrated_water_column	Mesotrophic	48.51448	2.3758	VAI-A-W3-ADN1_CTCATA-JYTW3_L001_R1.fastq.gz	VAI-A-W3-ADN1_CTCATA-JYTW3_L001_R2.fastq.gz	16S rRNA amplicon sequencing of Vaires-sur-Marne lake water column with DNA extraction	AMPLICON	GENOMIC	PCR	paired	ILLUMINA	Illumina MiSeq	341F-806R (V3-V4) 16S rRNA PCR	fastq
VAI-B-W1-ADN1	VAI-B-W1	Vaires-sur-Marne	VSM	July	Jul.	W1	1200	SRR28298605	SRP494708	PRJNA1086840	SAMN40412915	depth_integrated_water_column	Mesotrophic	48.51408	2.38012	VAI-B-W1-ADN1_CTGCAC-JYTW3_L001_R1.fastq.gz	VAI-B-W1-ADN1_CTGCAC-JYTW3_L001_R2.fastq.gz	16S rRNA amplicon sequencing of Vaires-sur-Marne lake water column with DNA extraction	AMPLICON	GENOMIC	PCR	paired	ILLUMINA	Illumina MiSeq	341F-806R (V3-V4) 16S rRNA PCR	fastq
VAI-B-W2-ADN1	VAI-B-W2	Vaires-sur-Marne	VSM	July	Jul.	W2	2000	SRR28298604	SRP494708	PRJNA1086840	SAMN40412916	depth_integrated_water_column	Mesotrophic	48.51408	2.38012	VAI-B-W2-ADN1_TTTCCG-JYTW3_L001_R1.fastq.gz	VAI-B-W2-ADN1_TTTCCG-JYTW3_L001_R2.fastq.gz	16S rRNA amplicon sequencing of Vaires-sur-Marne lake water column with DNA extraction	AMPLICON	GENOMIC	PCR	paired	ILLUMINA	Illumina MiSeq	341F-806R (V3-V4) 16S rRNA PCR	fastq
VAI-B-W3-ADN1	VAI-B-W3	Vaires-sur-Marne	VSM	July	Jul.	W3	2000	SRR28298603	SRP494708	PRJNA1086840	SAMN40412917	depth_integrated_water_column	Mesotrophic	48.51448	2.3758	VAI-B-W3-ADN1_GACTCG-JYTW3_L001_R1.fastq.gz	VAI-B-W3-ADN1_GACTCG-JYTW3_L001_R2.fastq.gz	16S rRNA amplicon sequencing of Vaires-sur-Marne lake water column with DNA extraction	AMPLICON	GENOMIC	PCR	paired	ILLUMINA	Illumina MiSeq	341F-806R (V3-V4) 16S rRNA PCR	fastq
VAI-C-W1-ADN1	VAI-C-W1	Vaires-sur-Marne	VSM	August	Aug.	W1	850	SRR28298602	SRP494708	PRJNA1086840	SAMN40412918	depth_integrated_water_column	Mesotrophic	48.5147	2.38057	VAI-C-W1-ADN1_GTGTAG-K888V_L001_R1.fastq.gz	VAI-C-W1-ADN1_GTGTAG-K888V_L001_R2.fastq.gz	16S rRNA amplicon sequencing of Vaires-sur-Marne lake water column with DNA extraction	AMPLICON	GENOMIC	PCR	paired	ILLUMINA	Illumina MiSeq	341F-806R (V3-V4) 16S rRNA PCR	fastq
VAI-C-W2-ADN1	VAI-C-W2	Vaires-sur-Marne	VSM	August	Aug.	W2	1000	SRR28298601	SRP494708	PRJNA1086840	SAMN40412919	depth_integrated_water_column	Mesotrophic	48.51408	2.38012	VAI-C-W2-ADN1_CACCTC-K888V_L001_R1.fastq.gz	VAI-C-W2-ADN1_CACCTC-K888V_L001_R2.fastq.gz	16S rRNA amplicon sequencing of Vaires-sur-Marne lake water column with DNA extraction	AMPLICON	GENOMIC	PCR	paired	ILLUMINA	Illumina MiSeq	341F-806R (V3-V4) 16S rRNA PCR	fastq
VAI-C-W3-ADN1	VAI-C-W3	Vaires-sur-Marne	VSM	August	Aug.	W3	1000	SRR28298600	SRP494708	PRJNA1086840	SAMN40412920	depth_integrated_water_column	Mesotrophic	48.51448	2.3758	VAI-C-W3-ADN1_TAAATG-K888V_L001_R1.fastq.gz	VAI-C-W3-ADN1_TAAATG-K888V_L001_R2.fastq.gz	16S rRNA amplicon sequencing of Vaires-sur-Marne lake water column with DNA extraction	AMPLICON	GENOMIC	PCR	paired	ILLUMINA	Illumina MiSeq	341F-806R (V3-V4) 16S rRNA PCR	fastq
VAI-D-W1-ADN1	VAI-D-W1	Vaires-sur-Marne	VSM	September	Sep.	W1	500	SRR28298598	SRP494708	PRJNA1086840	SAMN40412921	depth_integrated_water_column	Mesotrophic	48.5147	2.38057	VAI-D-W1-ADN1_TAAGGG-K888V_L001_R1.fastq.gz	VAI-D-W1-ADN1_TAAGGG-K888V_L001_R2.fastq.gz	16S rRNA amplicon sequencing of Vaires-sur-Marne lake water column with DNA extraction	AMPLICON	GENOMIC	PCR	paired	ILLUMINA	Illumina MiSeq	341F-806R (V3-V4) 16S rRNA PCR	fastq
VAI-D-W2-ADN1	VAI-D-W2	Vaires-sur-Marne	VSM	September	Sep.	W2	1000	SRR28298597	SRP494708	PRJNA1086840	SAMN40412922	depth_integrated_water_column	Mesotrophic	48.51408	2.38012	VAI-D-W2-ADN1_ATCGTT-K888V_L001_R1.fastq.gz	VAI-D-W2-ADN1_ATCGTT-K888V_L001_R2.fastq.gz	16S rRNA amplicon sequencing of Vaires-sur-Marne lake water column with DNA extraction	AMPLICON	GENOMIC	PCR	paired	ILLUMINA	Illumina MiSeq	341F-806R (V3-V4) 16S rRNA PCR	fastq
VAI-D-W3-ADN1	VAI-D-W3	Vaires-sur-Marne	VSM	September	Sep.	W3	500	SRR28298596	SRP494708	PRJNA1086840	SAMN40412923	depth_integrated_water_column	Mesotrophic	48.51448	2.3758	VAI-D-W3-ADN1_GAGCAA-K888V_L001_R1.fastq.gz	VAI-D-W3-ADN1_GAGCAA-K888V_L001_R2.fastq.gz	16S rRNA amplicon sequencing of Vaires-sur-Marne lake water column with DNA extraction	AMPLICON	GENOMIC	PCR	paired	ILLUMINA	Illumina MiSeq	341F-806R (V3-V4) 16S rRNA PCR	fastq
VER-A-W1-ADN1	VER-A-W1	Verneuil-sur-Seine	VSS	June	Jun.	W1	400	SRR28298595	SRP494708	PRJNA1086840	SAMN40412924	depth_integrated_water_column	Hypereutrophic	48.593	1.585	VER-A-W1-ADN1_GAGTTG-JYTW3_L001_R1.fastq.gz	VER-A-W1-ADN1_GAGTTG-JYTW3_L001_R2.fastq.gz	16S rRNA amplicon sequencing of Verneuil-sur-Marne lake water column with DNA extraction	AMPLICON	GENOMIC	PCR	paired	ILLUMINA	Illumina MiSeq	341F-806R (V3-V4) 16S rRNA PCR	fastq
VER-A-W2-ADN1	VER-A-W2	Verneuil-sur-Seine	VSS	June	Jun.	W2	550	SRR28298594	SRP494708	PRJNA1086840	SAMN40412925	depth_integrated_water_column	Hypereutrophic	48.5939	1.587	VER-A-W2-ADN1_CGCACA-JYTW3_L001_R1.fastq.gz	VER-A-W2-ADN1_CGCACA-JYTW3_L001_R2.fastq.gz	16S rRNA amplicon sequencing of Verneuil-sur-Marne lake water column with DNA extraction	AMPLICON	GENOMIC	PCR	paired	ILLUMINA	Illumina MiSeq	341F-806R (V3-V4) 16S rRNA PCR	fastq
VER-A-W3-ADN1	VER-A-W3	Verneuil-sur-Seine	VSS	June	Jun.	W3	200	SRR28298593	SRP494708	PRJNA1086840	SAMN40412926	depth_integrated_water_column	Hypereutrophic	48.5937	1.5815	VER-A-W3-ADN1_AATTCT-JYTW3_L001_R1.fastq.gz	VER-A-W3-ADN1_AATTCT-JYTW3_L001_R2.fastq.gz	16S rRNA amplicon sequencing of Verneuil-sur-Marne lake water column with DNA extraction	AMPLICON	GENOMIC	PCR	paired	ILLUMINA	Illumina MiSeq	341F-806R (V3-V4) 16S rRNA PCR	fastq
VER-B-W1-ADN1	VER-B-W1	Verneuil-sur-Seine	VSS	July	Jul.	W1	600	SRR28298592	SRP494708	PRJNA1086840	SAMN40412927	depth_integrated_water_column	Hypereutrophic	48.593	1.585	VER-B-W1-ADN1_AATGGT-JYTW3_L001_R1.fastq.gz	VER-B-W1-ADN1_AATGGT-JYTW3_L001_R2.fastq.gz	16S rRNA amplicon sequencing of Verneuil-sur-Marne lake water column with DNA extraction	AMPLICON	GENOMIC	PCR	paired	ILLUMINA	Illumina MiSeq	341F-806R (V3-V4) 16S rRNA PCR	fastq
VER-B-W2-ADN1	VER-B-W2	Verneuil-sur-Seine	VSS	July	Jul.	W2	750	SRR28298591	SRP494708	PRJNA1086840	SAMN40412928	depth_integrated_water_column	Hypereutrophic	48.5939	1.587	VER-B-W2-ADN1_GTAACA-JYTW3_L001_R1.fastq.gz	VER-B-W2-ADN1_GTAACA-JYTW3_L001_R2.fastq.gz	16S rRNA amplicon sequencing of Verneuil-sur-Marne lake water column with DNA extraction	AMPLICON	GENOMIC	PCR	paired	ILLUMINA	Illumina MiSeq	341F-806R (V3-V4) 16S rRNA PCR	fastq
VER-B-W3-ADN1	VER-B-W3	Verneuil-sur-Seine	VSS	July	Jul.	W3	700	SRR28298590	SRP494708	PRJNA1086840	SAMN40412929	depth_integrated_water_column	Hypereutrophic	48.5937	1.5815	VER-B-W3-ADN1_GAGAGG-JYTW3_L001_R1.fastq.gz	VER-B-W3-ADN1_GAGAGG-JYTW3_L001_R2.fastq.gz	16S rRNA amplicon sequencing of Verneuil-sur-Marne lake water column with DNA extraction	AMPLICON	GENOMIC	PCR	paired	ILLUMINA	Illumina MiSeq	341F-806R (V3-V4) 16S rRNA PCR	fastq
VER-C-W1-ADN1	VER-C-W1	Verneuil-sur-Seine	VSS	August	Aug.	W1	500	SRR28298589	SRP494708	PRJNA1086840	SAMN40412930	depth_integrated_water_column	Hypereutrophic	48.593	1.585	VER-C-W1-ADN1_CTTGAC-K888V_L001_R1.fastq.gz	VER-C-W1-ADN1_CTTGAC-K888V_L001_R2.fastq.gz	16S rRNA amplicon sequencing of Verneuil-sur-Marne lake water column with DNA extraction	AMPLICON	GENOMIC	PCR	paired	ILLUMINA	Illumina MiSeq	341F-806R (V3-V4) 16S rRNA PCR	fastq
VER-C-W2-ADN1	VER-C-W2	Verneuil-sur-Seine	VSS	August	Aug.	W2	500	SRR28298692	SRP494708	PRJNA1086840	SAMN40412931	depth_integrated_water_column	Hypereutrophic	48.5939	1.587	VER-C-W2-ADN1_TTAAGG-K888V_L001_R1.fastq.gz	VER-C-W2-ADN1_TTAAGG-K888V_L001_R2.fastq.gz	16S rRNA amplicon sequencing of Verneuil-sur-Marne lake water column with DNA extraction	AMPLICON	GENOMIC	PCR	paired	ILLUMINA	Illumina MiSeq	341F-806R (V3-V4) 16S rRNA PCR	fastq
VER-C-W3-ADN1	VER-C-W3	Verneuil-sur-Seine	VSS	August	Aug.	W3	500	SRR28298691	SRP494708	PRJNA1086840	SAMN40412932	depth_integrated_water_column	Hypereutrophic	48.5937	1.5815	VER-C-W3-ADN1_AAGTAA-K888V_L001_R1.fastq.gz	VER-C-W3-ADN1_AAGTAA-K888V_L001_R2.fastq.gz	16S rRNA amplicon sequencing of Verneuil-sur-Marne lake water column with DNA extraction	AMPLICON	GENOMIC	PCR	paired	ILLUMINA	Illumina MiSeq	341F-806R (V3-V4) 16S rRNA PCR	fastq
VER-D-W1-ADN1	VER-D-W1	Verneuil-sur-Seine	VSS	September	Sep.	W1	400	SRR28298690	SRP494708	PRJNA1086840	SAMN40412933	depth_integrated_water_column	Hypereutrophic	48.593	1.585	VER-D-W1-ADN1_ACTGCG-K888V_L001_R1.fastq.gz	VER-D-W1-ADN1_ACTGCG-K888V_L001_R2.fastq.gz	16S rRNA amplicon sequencing of Verneuil-sur-Marne lake water column with DNA extraction	AMPLICON	GENOMIC	PCR	paired	ILLUMINA	Illumina MiSeq	341F-806R (V3-V4) 16S rRNA PCR	fastq
VER-D-W2-ADN1	VER-D-W2	Verneuil-sur-Seine	VSS	September	Sep.	W2	800	SRR28298689	SRP494708	PRJNA1086840	SAMN40412934	depth_integrated_water_column	Hypereutrophic	48.5939	1.587	VER-D-W2-ADN1_GGCCTC-K888V_L001_R1.fastq.gz	VER-D-W2-ADN1_GGCCTC-K888V_L001_R2.fastq.gz	16S rRNA amplicon sequencing of Verneuil-sur-Marne lake water column with DNA extraction	AMPLICON	GENOMIC	PCR	paired	ILLUMINA	Illumina MiSeq	341F-806R (V3-V4) 16S rRNA PCR	fastq
VER-D-W3-ADN1	VER-D-W3	Verneuil-sur-Seine	VSS	September	Sep.	W3	400	SRR28298688	SRP494708	PRJNA1086840	SAMN40412935	depth_integrated_water_column	Hypereutrophic	48.5937	1.5815	VER-D-W3-ADN1_ATCGGG-K888V_L001_R1.fastq.gz	VER-D-W3-ADN1_ATCGGG-K888V_L001_R2.fastq.gz	16S rRNA amplicon sequencing of Verneuil-sur-Marne lake water column with DNA extraction	AMPLICON	GENOMIC	PCR	paired	ILLUMINA	Illumina MiSeq	341F-806R (V3-V4) 16S rRNA PCR	fastq
T-extract-1-ADN1	T-extract-1	extraction_blank	T1	T1	T1	T1	NA	SRR28298687	SRP494708	PRJNA1086840	SAMN40412936	T1	extraction_blank	NA	NA	T-extract-1-ADN1_TCTCTC-K888V_L001_R1.fastq.gz	T-extract-1-ADN1_TCTCTC-K888V_L001_R2.fastq.gz	16S rRNA amplicon sequencing of the extraction blank 1 with DNA extraction	AMPLICON	GENOMIC	PCR	paired	ILLUMINA	Illumina MiSeq	341F-806R (V3-V4) 16S rRNA PCR	fastq
T-extract-2-ADN1	T-extract-2	extraction_blank	T2	T2	T2	T2	NA	SRR28298686	SRP494708	PRJNA1086840	SAMN40412937	T-extract-2-ADN1_TGCACG-K888V_L001_R1.fastq.gz	T-extract-2-ADN1_TGCACG-K888V_L001_R2.fastq.gz	16S rRNA amplicon sequencing of the extraction blank 2 with DNA extraction	AMPLICON	GENOMIC	PCR	paired	ILLUMINA	Illumina MiSeq	341F-806R (V3-V4) 16S rRNA PCR	fastq

## Sheet: Table S1.2
#Table S1.2: SRA accession numbers for the raw data (shotgun metagenomes) and associated SRA metadata
sample_name	library_ID	lake_name	lake_ID	month	month_ID	column	filtered_volume	accession	study	bioproject_accession	biosample_accession	title	library_strategy	organism	collection_date	depth	env_broad_scale	env_local_scale	env_medium	geo_loc_name	lat_lon	description	library_source	library_selection	library_layout	platform	instrument_model	design_description	filetype	filename	filename2
M_A_2	M_A_2	Bois-le-Roi	BLR	June	Jun.	W2	NA	SRR28411072	SRP494708	PRJNA1086840	SAMN40568289	Shotgun metagenomic sequencing of Boi-le-Roi lake water column with DNA extraction	WGS	lake water metagenome	2021-06	integrated	lake biome [ENVO:00000020]	freshwater lake [ENVO:00000021]	water column [ENVO:06105011]	France: Greater Paris area	48.29008 N 2.43193 E	Shotgun metagenomic sequencing of Boi-le-Roi lake water column with DNA extraction	METAGENOMIC	unspecified	paired	ILLUMINA	Illumina MiSeq	2*150 bp shotgun metagenomic sequnecing medium depth (2*10 million reads)	fastq	M_A_2_1.fastq.gz	M_A_2_2.fastq.gz
M_B_2	M_B_2	Bois-le-Roi	BLR	July	Jul.	W2	500	SRR28411071	SRP494708	PRJNA1086840	SAMN40568290	Shotgun metagenomic sequencing of Boi-le-Roi lake water column with DNA extraction	WGS	lake water metagenome	2021-07	integrated	lake biome [ENVO:00000020]	freshwater lake [ENVO:00000021]	water column [ENVO:06105011]	France: Greater Paris area	48.29008 N 2.43193 E	Shotgun metagenomic sequencing of Boi-le-Roi lake water column with DNA extraction	METAGENOMIC	unspecified	paired	ILLUMINA	Illumina MiSeq	2*150 bp shotgun metagenomic sequnecing medium depth (2*10 million reads)	fastq	M_B_2_1.fastq.gz	M_B_2_2.fastq.gz
M_C_2	M_C_2	Bois-le-Roi	BLR	August	Aug.	W2	200	SRR28411060	SRP494708	PRJNA1086840	SAMN40568291	Shotgun metagenomic sequencing of Boi-le-Roi lake water column with DNA extraction	WGS	lake water metagenome	2021-08	integrated	lake biome [ENVO:00000020]	freshwater lake [ENVO:00000021]	water column [ENVO:06105011]	France: Greater Paris area	48.29008 N 2.43193 E	Shotgun metagenomic sequencing of Boi-le-Roi lake water column with DNA extraction	METAGENOMIC	unspecified	paired	ILLUMINA	Illumina MiSeq	2*150 bp shotgun metagenomic sequnecing medium depth (2*10 million reads)	fastq	M_C_2_1.fastq.gz	M_C_2_2.fastq.gz
M_D_3	M_D_3	Bois-le-Roi	BLR	September	Sep.	W2	250	SRR28411049	SRP494708	PRJNA1086840	SAMN40568292	Shotgun metagenomic sequencing of Boi-le-Roi lake water column with DNA extraction	WGS	lake water metagenome	2021-09	integrated	lake biome [ENVO:00000020]	freshwater lake [ENVO:00000021]	water column [ENVO:06105011]	France: Greater Paris area	48.29008 N 2.43193 E	Shotgun metagenomic sequencing of Boi-le-Roi lake water column with DNA extraction	METAGENOMIC	unspecified	paired	ILLUMINA	Illumina MiSeq	2*150 bp shotgun metagenomic sequnecing medium depth (2*10 million reads)	fastq	M_D_3_1.fastq.gz	M_D_3_2.fastq.gz
M_A_9	M_A_9	Champs-sur-Marne	CSM	June	Jun.	W2	380	SRR28411043	SRP494708	PRJNA1086840	SAMN40568293	Shotgun metagenomic sequencing of Champs-sur-Marne lake water column with DNA extraction	WGS	lake water metagenome	2021-06	integrated	lake biome [ENVO:00000020]	freshwater lake [ENVO:00000021]	water column [ENVO:06105011]	France: Greater Paris area	48.51476 N 2.35516 E	Shotgun metagenomic sequencing of Champs-sur-Marne lake water column with DNA extraction	METAGENOMIC	unspecified	paired	ILLUMINA	Illumina MiSeq	2*150 bp shotgun metagenomic sequnecing medium depth (2*10 million reads)	fastq	M_A_9_1.fastq.gz	M_A_9_2.fastq.gz
M_B_9	M_B_9	Champs-sur-Marne	CSM	July	Jul.	W2	380	SRR28411042	SRP494708	PRJNA1086840	SAMN40568294	Shotgun metagenomic sequencing of Champs-sur-Marne lake water column with DNA extraction	WGS	lake water metagenome	2021-07	integrated	lake biome [ENVO:00000020]	freshwater lake [ENVO:00000021]	water column [ENVO:06105011]	France: Greater Paris area	48.51476 N 2.35516 E	Shotgun metagenomic sequencing of Champs-sur-Marne lake water column with DNA extraction	METAGENOMIC	unspecified	paired	ILLUMINA	Illumina MiSeq	2*150 bp shotgun metagenomic sequnecing medium depth (2*10 million reads)	fastq	M_B_9_1.fastq.gz	M_B_9_2.fastq.gz
M_C_9	M_C_9	Champs-sur-Marne	CSM	August	Aug.	W2	750	SRR28411041	SRP494708	PRJNA1086840	SAMN40568295	Shotgun metagenomic sequencing of Champs-sur-Marne lake water column with DNA extraction	WGS	lake water metagenome	2021-08	integrated	lake biome [ENVO:00000020]	freshwater lake [ENVO:00000021]	water column [ENVO:06105011]	France: Greater Paris area	48.51476 N 2.35516 E	Shotgun metagenomic sequencing of Champs-sur-Marne lake water column with DNA extraction	METAGENOMIC	unspecified	paired	ILLUMINA	Illumina MiSeq	2*150 bp shotgun metagenomic sequnecing medium depth (2*10 million reads)	fastq	M_C_9_1.fastq.gz	M_C_9_2.fastq.gz
M_D_9	M_D_9	Champs-sur-Marne	CSM	September	Sep.	W2	400	SRR28411040	SRP494708	PRJNA1086840	SAMN40568296	Shotgun metagenomic sequencing of Champs-sur-Marne lake water column with DNA extraction	WGS	lake water metagenome	2021-09	integrated	lake biome [ENVO:00000020]	freshwater lake [ENVO:00000021]	water column [ENVO:06105011]	France: Greater Paris area	48.51476 N 2.35516 E	Shotgun metagenomic sequencing of Champs-sur-Marne lake water column with DNA extraction	METAGENOMIC	unspecified	paired	ILLUMINA	Illumina MiSeq	2*150 bp shotgun metagenomic sequnecing medium depth (2*10 million reads)	fastq	M_D_9_1.fastq.gz	M_D_9_2.fastq.gz
M_A_5	M_A_5	Cergy - small lake	CER-S	June	Jun.	W2	1000	SRR28411039	SRP494708	PRJNA1086840	SAMN40568297	Shotgun metagenomic sequencing of Cergy - small lake water column with DNA extraction	WGS	lake water metagenome	2021-06	integrated	lake biome [ENVO:00000020]	freshwater lake [ENVO:00000021]	water column [ENVO:06105011]	France: Greater Paris area	49.01295 N 2.0247 E	Shotgun metagenomic sequencing of Cergy - small lake water column with DNA extraction	METAGENOMIC	unspecified	paired	ILLUMINA	Illumina MiSeq	2*150 bp shotgun metagenomic sequnecing medium depth (2*10 million reads)	fastq	M_A_5_1.fastq.gz	M_A_5_2.fastq.gz
M_B_5	M_B_5	Cergy - small lake	CER-S	July	Jul.	W2	850	SRR28411038	SRP494708	PRJNA1086840	SAMN40568298	Shotgun metagenomic sequencing of Cergy - small lake water column with DNA extraction	WGS	lake water metagenome	2021-07	integrated	lake biome [ENVO:00000020]	freshwater lake [ENVO:00000021]	water column [ENVO:06105011]	France: Greater Paris area	49.01295 N 2.0247 E	Shotgun metagenomic sequencing of Cergy - small lake water column with DNA extraction	METAGENOMIC	unspecified	paired	ILLUMINA	Illumina MiSeq	2*150 bp shotgun metagenomic sequnecing medium depth (2*10 million reads)	fastq	M_B_5_1.fastq.gz	M_B_5_2.fastq.gz
M_C_5	M_C_5	Cergy - small lake	CER-S	August	Aug.	W2	600	SRR28411070	SRP494708	PRJNA1086840	SAMN40568299	Shotgun metagenomic sequencing of Cergy - small lake water column with DNA extraction	WGS	lake water metagenome	2021-08	integrated	lake biome [ENVO:00000020]	freshwater lake [ENVO:00000021]	water column [ENVO:06105011]	France: Greater Paris area	49.01295 N 2.0247 E	Shotgun metagenomic sequencing of Cergy - small lake water column with DNA extraction	METAGENOMIC	unspecified	paired	ILLUMINA	Illumina MiSeq	2*150 bp shotgun metagenomic sequnecing medium depth (2*10 million reads)	fastq	M_C_5_1.fastq.gz	M_C_5_2.fastq.gz
M_D_5	M_D_5	Cergy - small lake	CER-S	September	Sep.	W2	1000	SRR28411069	SRP494708	PRJNA1086840	SAMN40568300	Shotgun metagenomic sequencing of Cergy - small lake water column with DNA extraction	WGS	lake water metagenome	2021-09	integrated	lake biome [ENVO:00000020]	freshwater lake [ENVO:00000021]	water column [ENVO:06105011]	France: Greater Paris area	49.01295 N 2.0247 E	Shotgun metagenomic sequencing of Cergy - small lake water column with DNA extraction	METAGENOMIC	unspecified	paired	ILLUMINA	Illumina MiSeq	2*150 bp shotgun metagenomic sequnecing medium depth (2*10 million reads)	fastq	M_D_5_1.fastq.gz	M_D_5_2.fastq.gz
M_B_6	M_B_6	Cergy - large lake	CER-L	July	Jul.	W2	1000	SRR28411068	SRP494708	PRJNA1086840	SAMN40568301	Shotgun metagenomic sequencing of Cergy - large lake water column with DNA extraction	WGS	lake water metagenome	2021-07	integrated	lake biome [ENVO:00000020]	freshwater lake [ENVO:00000021]	water column [ENVO:06105011]	France: Greater Paris area	49.0154595 N 2.0310678 E	Shotgun metagenomic sequencing of Cergy - large lake water column with DNA extraction	METAGENOMIC	unspecified	paired	ILLUMINA	Illumina MiSeq	2*150 bp shotgun metagenomic sequnecing medium depth (2*10 million reads)	fastq	M_B_6_1.fastq.gz	M_B_6_2.fastq.gz
M_C_6	M_C_6	Cergy - large lake	CER-L	August	Aug.	W2	500	SRR28411067	SRP494708	PRJNA1086840	SAMN40568302	Shotgun metagenomic sequencing of Cergy - large lake water column with DNA extraction	WGS	lake water metagenome	2021-08	integrated	lake biome [ENVO:00000020]	freshwater lake [ENVO:00000021]	water column [ENVO:06105011]	France: Greater Paris area	49.0154595 N 2.0310678 E	Shotgun metagenomic sequencing of Cergy - large lake water column with DNA extraction	METAGENOMIC	unspecified	paired	ILLUMINA	Illumina MiSeq	2*150 bp shotgun metagenomic sequnecing medium depth (2*10 million reads)	fastq	M_C_6_1.fastq.gz	M_C_6_2.fastq.gz
M_D_6	M_D_6	Cergy - large lake	CER-L	September	Sep.	W2	1000	SRR28411066	SRP494708	PRJNA1086840	SAMN40568303	Shotgun metagenomic sequencing of Cergy - large lake water column with DNA extraction	WGS	lake water metagenome	2021-09	integrated	lake biome [ENVO:00000020]	freshwater lake [ENVO:00000021]	water column [ENVO:06105011]	France: Greater Paris area	49.0154595 N 2.0310678 E	Shotgun metagenomic sequencing of Cergy - large lake water column with DNA extraction	METAGENOMIC	unspecified	paired	ILLUMINA	Illumina MiSeq	2*150 bp shotgun metagenomic sequnecing medium depth (2*10 million reads)	fastq	M_D_6_1.fastq.gz	M_D_6_2.fastq.gz
M_A_3	M_A_3	Crétreil	CRE	June	Jun.	W2	1350	SRR28411065	SRP494708	PRJNA1086840	SAMN40568304	Shotgun metagenomic sequencing of Crteil lake water column with DNA extraction	WGS	lake water metagenome	2021-06	integrated	lake biome [ENVO:00000020]	freshwater lake [ENVO:00000021]	water column [ENVO:06105011]	France: Greater Paris area	48.4629 N 2.271 E	Shotgun metagenomic sequencing of Crteil lake water column with DNA extraction	METAGENOMIC	unspecified	paired	ILLUMINA	Illumina MiSeq	2*150 bp shotgun metagenomic sequnecing medium depth (2*10 million reads)	fastq	M_A_3_1.fastq.gz	M_A_3_2.fastq.gz
M_B_3	M_B_3	Crétreil	CRE	July	Jul.	W2	530	SRR28411064	SRP494708	PRJNA1086840	SAMN40568305	Shotgun metagenomic sequencing of Crteil lake water column with DNA extraction	WGS	lake water metagenome	2021-07	integrated	lake biome [ENVO:00000020]	freshwater lake [ENVO:00000021]	water column [ENVO:06105011]	France: Greater Paris area	48.4629 N 2.271 E	Shotgun metagenomic sequencing of Crteil lake water column with DNA extraction	METAGENOMIC	unspecified	paired	ILLUMINA	Illumina MiSeq	2*150 bp shotgun metagenomic sequnecing medium depth (2*10 million reads)	fastq	M_B_3_1.fastq.gz	M_B_3_2.fastq.gz
M_C_3	M_C_3	Crétreil	CRE	August	Aug.	W2	1000	SRR28411063	SRP494708	PRJNA1086840	SAMN40568306	Shotgun metagenomic sequencing of Crteil lake water column with DNA extraction	WGS	lake water metagenome	2021-08	integrated	lake biome [ENVO:00000020]	freshwater lake [ENVO:00000021]	water column [ENVO:06105011]	France: Greater Paris area	48.4629 N 2.271 E	Shotgun metagenomic sequencing of Crteil lake water column with DNA extraction	METAGENOMIC	unspecified	paired	ILLUMINA	Illumina MiSeq	2*150 bp shotgun metagenomic sequnecing medium depth (2*10 million reads)	fastq	M_C_3_1.fastq.gz	M_C_3_2.fastq.gz
M_D_2	M_D_2	Crétreil	CRE	September	Sep.	W2	200	SRR28411062	SRP494708	PRJNA1086840	SAMN40568307	Shotgun metagenomic sequencing of Crteil lake water column with DNA extraction	WGS	lake water metagenome	2021-09	integrated	lake biome [ENVO:00000020]	freshwater lake [ENVO:00000021]	water column [ENVO:06105011]	France: Greater Paris area	48.4629 N 2.271 E	Shotgun metagenomic sequencing of Crteil lake water column with DNA extraction	METAGENOMIC	unspecified	paired	ILLUMINA	Illumina MiSeq	2*150 bp shotgun metagenomic sequnecing medium depth (2*10 million reads)	fastq	M_D_2_1.fastq.gz	M_D_2_2.fastq.gz
M_A_1	M_A_1	La Grande-Paroisse	LGP	June	Jun.	W2	1200	SRR28411061	SRP494708	PRJNA1086840	SAMN40568308	Shotgun metagenomic sequencing of La Grande-Paroisse lake water column with DNA extraction	WGS	lake water metagenome	2021-06	integrated	lake biome [ENVO:00000020]	freshwater lake [ENVO:00000021]	water column [ENVO:06105011]	France: Greater Paris area	48.22194 N 2.53584 E	Shotgun metagenomic sequencing of La Grande-Paroisse lake water column with DNA extraction	METAGENOMIC	unspecified	paired	ILLUMINA	Illumina MiSeq	2*150 bp shotgun metagenomic sequnecing medium depth (2*10 million reads)	fastq	M_A_1_1.fastq.gz	M_A_1_2.fastq.gz
M_B_1	M_B_1	La Grande-Paroisse	LGP	July	Jul.	W2	600	SRR28411059	SRP494708	PRJNA1086840	SAMN40568309	Shotgun metagenomic sequencing of La Grande-Paroisse lake water column with DNA extraction	WGS	lake water metagenome	2021-07	integrated	lake biome [ENVO:00000020]	freshwater lake [ENVO:00000021]	water column [ENVO:06105011]	France: Greater Paris area	48.22194 N 2.53584 E	Shotgun metagenomic sequencing of La Grande-Paroisse lake water column with DNA extraction	METAGENOMIC	unspecified	paired	ILLUMINA	Illumina MiSeq	2*150 bp shotgun metagenomic sequnecing medium depth (2*10 million reads)	fastq	M_B_1_1.fastq.gz	M_B_1_2.fastq.gz
M_C_1	M_C_1	La Grande-Paroisse	LGP	August	Aug.	W2	500	SRR28411058	SRP494708	PRJNA1086840	SAMN40568310	Shotgun metagenomic sequencing of La Grande-Paroisse lake water column with DNA extraction	WGS	lake water metagenome	2021-08	integrated	lake biome [ENVO:00000020]	freshwater lake [ENVO:00000021]	water column [ENVO:06105011]	France: Greater Paris area	48.22194 N 2.53584 E	Shotgun metagenomic sequencing of La Grande-Paroisse lake water column with DNA extraction	METAGENOMIC	unspecified	paired	ILLUMINA	Illumina MiSeq	2*150 bp shotgun metagenomic sequnecing medium depth (2*10 million reads)	fastq	M_C_1_1.fastq.gz	M_C_1_2.fastq.gz
M_D_1	M_D_1	La Grande-Paroisse	LGP	September	Sep.	W2	400	SRR28411057	SRP494708	PRJNA1086840	SAMN40568311	Shotgun metagenomic sequencing of La Grande-Paroisse lake water column with DNA extraction	WGS	lake water metagenome	2021-09	integrated	lake biome [ENVO:00000020]	freshwater lake [ENVO:00000021]	water column [ENVO:06105011]	France: Greater Paris area	48.22194 N 2.53584 E	Shotgun metagenomic sequencing of La Grande-Paroisse lake water column with DNA extraction	METAGENOMIC	unspecified	paired	ILLUMINA	Illumina MiSeq	2*150 bp shotgun metagenomic sequnecing medium depth (2*10 million reads)	fastq	M_D_1_1.fastq.gz	M_D_1_2.fastq.gz
M_A_7	M_A_7	Jablines	JAB	June	Jun.	W2	NA	SRR28411056	SRP494708	PRJNA1086840	SAMN40568312	Shotgun metagenomic sequencing of Jablines lake water column with DNA extraction	WGS	lake water metagenome	2021-06	integrated	lake biome [ENVO:00000020]	freshwater lake [ENVO:00000021]	water column [ENVO:06105011]	France: Greater Paris area	48.54483 N 2.43248 E	Shotgun metagenomic sequencing of Jablines lake water column with DNA extraction	METAGENOMIC	unspecified	paired	ILLUMINA	Illumina MiSeq	2*150 bp shotgun metagenomic sequnecing medium depth (2*10 million reads)	fastq	M_A_7_1.fastq.gz	M_A_7_2.fastq.gz
M_B_7	M_B_7	Jablines	JAB	July	Jul.	W2	1600	SRR28411055	SRP494708	PRJNA1086840	SAMN40568313	Shotgun metagenomic sequencing of Jablines lake water column with DNA extraction	WGS	lake water metagenome	2021-07	integrated	lake biome [ENVO:00000020]	freshwater lake [ENVO:00000021]	water column [ENVO:06105011]	France: Greater Paris area	48.54483 N 2.43248 E	Shotgun metagenomic sequencing of Jablines lake water column with DNA extraction	METAGENOMIC	unspecified	paired	ILLUMINA	Illumina MiSeq	2*150 bp shotgun metagenomic sequnecing medium depth (2*10 million reads)	fastq	M_B_7_1.fastq.gz	M_B_7_2.fastq.gz
M_C_7	M_C_7	Jablines	JAB	August	Aug.	W2	1100	SRR28411054	SRP494708	PRJNA1086840	SAMN40568314	Shotgun metagenomic sequencing of Jablines lake water column with DNA extraction	WGS	lake water metagenome	2021-08	integrated	lake biome [ENVO:00000020]	freshwater lake [ENVO:00000021]	water column [ENVO:06105011]	France: Greater Paris area	48.54483 N 2.43248 E	Shotgun metagenomic sequencing of Jablines lake water column with DNA extraction	METAGENOMIC	unspecified	paired	ILLUMINA	Illumina MiSeq	2*150 bp shotgun metagenomic sequnecing medium depth (2*10 million reads)	fastq	M_C_7_1.fastq.gz	M_C_7_2.fastq.gz
M_D_7	M_D_7	Jablines	JAB	September	Sep.	W2	1000	SRR28411053	SRP494708	PRJNA1086840	SAMN40568315	Shotgun metagenomic sequencing of Jablines lake water column with DNA extraction	WGS	lake water metagenome	2021-09	integrated	lake biome [ENVO:00000020]	freshwater lake [ENVO:00000021]	water column [ENVO:06105011]	France: Greater Paris area	48.54483 N 2.43248 E	Shotgun metagenomic sequencing of Jablines lake water column with DNA extraction	METAGENOMIC	unspecified	paired	ILLUMINA	Illumina MiSeq	2*150 bp shotgun metagenomic sequnecing medium depth (2*10 million reads)	fastq	M_D_7_1.fastq.gz	M_D_7_2.fastq.gz
M_A_8	M_A_8	Vaires-sur-Marne	VSM	June	Jun.	W2	NA	SRR28411052	SRP494708	PRJNA1086840	SAMN40568316	Shotgun metagenomic sequencing of Vaires-sur-Marne lake water column with DNA extraction	WGS	lake water metagenome	2021-06	integrated	lake biome [ENVO:00000020]	freshwater lake [ENVO:00000021]	water column [ENVO:06105011]	France: Greater Paris area	48.51408 N 2.38012 E	Shotgun metagenomic sequencing of Vaires-sur-Marne lake water column with DNA extraction	METAGENOMIC	unspecified	paired	ILLUMINA	Illumina MiSeq	2*150 bp shotgun metagenomic sequnecing medium depth (2*10 million reads)	fastq	M_A_8_1.fastq.gz	M_A_8_2.fastq.gz
M_B_8	M_B_8	Vaires-sur-Marne	VSM	July	Jul.	W2	1000	SRR28411051	SRP494708	PRJNA1086840	SAMN40568317	Shotgun metagenomic sequencing of Vaires-sur-Marne lake water column with DNA extraction	WGS	lake water metagenome	2021-07	integrated	lake biome [ENVO:00000020]	freshwater lake [ENVO:00000021]	water column [ENVO:06105011]	France: Greater Paris area	48.51408 N 2.38012 E	Shotgun metagenomic sequencing of Vaires-sur-Marne lake water column with DNA extraction	METAGENOMIC	unspecified	paired	ILLUMINA	Illumina MiSeq	2*150 bp shotgun metagenomic sequnecing medium depth (2*10 million reads)	fastq	M_B_8_1.fastq.gz	M_B_8_2.fastq.gz
M_C_8	M_C_8	Vaires-sur-Marne	VSM	August	Aug.	W2	1000	SRR28411050	SRP494708	PRJNA1086840	SAMN40568318	Shotgun metagenomic sequencing of Vaires-sur-Marne lake water column with DNA extraction	WGS	lake water metagenome	2021-08	integrated	lake biome [ENVO:00000020]	freshwater lake [ENVO:00000021]	water column [ENVO:06105011]	France: Greater Paris area	48.51408 N 2.38012 E	Shotgun metagenomic sequencing of Vaires-sur-Marne lake water column with DNA extraction	METAGENOMIC	unspecified	paired	ILLUMINA	Illumina MiSeq	2*150 bp shotgun metagenomic sequnecing medium depth (2*10 million reads)	fastq	M_C_8_1.fastq.gz	M_C_8_2.fastq.gz
M_D_8	M_D_8	Vaires-sur-Marne	VSM	September	Sep.	W2	1000	SRR28411048	SRP494708	PRJNA1086840	SAMN40568319	Shotgun metagenomic sequencing of Vaires-sur-Marne lake water column with DNA extraction	WGS	lake water metagenome	2021-09	integrated	lake biome [ENVO:00000020]	freshwater lake [ENVO:00000021]	water column [ENVO:06105011]	France: Greater Paris area	48.51408 N 2.38012 E	Shotgun metagenomic sequencing of Vaires-sur-Marne lake water column with DNA extraction	METAGENOMIC	unspecified	paired	ILLUMINA	Illumina MiSeq	2*150 bp shotgun metagenomic sequnecing medium depth (2*10 million reads)	fastq	M_D_8_1.fastq.gz	M_D_8_2.fastq.gz
M_A_4	M_A_4	Verneuil-sur-Seine	VSS	June	Jun.	W2	550	SRR28411047	SRP494708	PRJNA1086840	SAMN40568320	Shotgun metagenomic sequencing of Verneuil-sur-Marne lake water column with DNA extraction	WGS	lake water metagenome	2021-06	integrated	lake biome [ENVO:00000020]	freshwater lake [ENVO:00000021]	water column [ENVO:06105011]	France: Greater Paris area	48.5939 N 1.587 E	Shotgun metagenomic sequencing of Verneuil-sur-Marne lake water column with DNA extraction	METAGENOMIC	unspecified	paired	ILLUMINA	Illumina MiSeq	2*150 bp shotgun metagenomic sequnecing medium depth (2*10 million reads)	fastq	M_A_4_1.fastq.gz	M_A_4_2.fastq.gz
M_B_4	M_B_4	Verneuil-sur-Seine	VSS	July	Jul.	W2	800	SRR28411046	SRP494708	PRJNA1086840	SAMN40568321	Shotgun metagenomic sequencing of Verneuil-sur-Marne lake water column with DNA extraction	WGS	lake water metagenome	2021-07	integrated	lake biome [ENVO:00000020]	freshwater lake [ENVO:00000021]	water column [ENVO:06105011]	France: Greater Paris area	48.5939 N 1.587 E	Shotgun metagenomic sequencing of Verneuil-sur-Marne lake water column with DNA extraction	METAGENOMIC	unspecified	paired	ILLUMINA	Illumina MiSeq	2*150 bp shotgun metagenomic sequnecing medium depth (2*10 million reads)	fastq	M_B_4_1.fastq.gz	M_B_4_2.fastq.gz
M_C_4	M_C_4	Verneuil-sur-Seine	VSS	August	Aug.	W2	500	SRR28411045	SRP494708	PRJNA1086840	SAMN40568322	Shotgun metagenomic sequencing of Verneuil-sur-Marne lake water column with DNA extraction	WGS	lake water metagenome	2021-08	integrated	lake biome [ENVO:00000020]	freshwater lake [ENVO:00000021]	water column [ENVO:06105011]	France: Greater Paris area	48.5939 N 1.587 E	Shotgun metagenomic sequencing of Verneuil-sur-Marne lake water column with DNA extraction	METAGENOMIC	unspecified	paired	ILLUMINA	Illumina MiSeq	2*150 bp shotgun metagenomic sequnecing medium depth (2*10 million reads)	fastq	M_C_4_1.fastq.gz	M_C_4_2.fastq.gz
M_D_4	M_D_4	Verneuil-sur-Seine	VSS	September	Sep.	W2	800	SRR28411044	SRP494708	PRJNA1086840	SAMN40568323	Shotgun metagenomic sequencing of Verneuil-sur-Marne lake water column with DNA extraction	WGS	lake water metagenome	2021-09	integrated	lake biome [ENVO:00000020]	freshwater lake [ENVO:00000021]	water column [ENVO:06105011]	France: Greater Paris area	48.5939 N 1.587 E	Shotgun metagenomic sequencing of Verneuil-sur-Marne lake water column with DNA extraction	METAGENOMIC	unspecified	paired	ILLUMINA	Illumina MiSeq	2*150 bp shotgun metagenomic sequnecing medium depth (2*10 million reads)	fastq	M_D_4_1.fastq.gz	M_D_4_2.fastq.gz

## Sheet: Table S2
#Table S2: environmental parameters; sample VAI-B-W1 (VSM, July, column W1) was discarded from further analyses
#Some physico-chemical parameters varied only within a limited range of values over all lakes during the summer, including pH (8.3 ±0.4), salinity (0.2 ±0.23) and temperature (highest in July, 24.4 ±1.3 °C; lowest in September, 18.6 ±0.5 °C), and were not included in the PCA analysis described in Fig. S2
#units			°C	PSU		µg.L-1 Chla	µg.L-1 Chla	µg.L-1 Chla	µg.L-1	µg.L-1	mL	µM	µM	µM	ha	m
sample	lake_ID	month_ID	temperature	salinity	pH	Chla_W1	Chla_W2	Chla_W3	TPN	TPC	TPC_TPN_filtered_volume	NH4+	PO43-	NO3-_NO2-	area	depth
BOI_A	BLR	Jun.	22.3	0.1	7.9	21.56	26.45	23.99	0.0785364	0.8191736	500	0.6748295	0.005	0.729	7.308	2.6
BOI_B	BLR	Jul.	25.8	0.1	8.2	12.37	11.57	11.97	0.1587709	1.6182937	350	0.4688588	0.023	10.182	7.308	2.6
BOI_C	BLR	Aug.	21.6	0.1	8.1	23.56	24.55	24.47	0.312213	2.743724	200	3.4773695	0.016	73.578	7.308	2.6
BOI_D	BLR	Sep.	18.8	0.1	8.2	24.3	27.81	27.94	0.240361	2.081144	200	1.7099557	0.007	0.824	7.308	2.6
CHA_A	CSM	Jun.	22.9	0.2	8.7	62.24	59.82	51.01	0.2074724	1.1258396	500	1.15553	0.2115	155.76	9.7135	3.6
CHA_B	CSM	Jul.	24.8	0.2	8.9	86.08	96.53	98.92	0.403812	2.3764192	250	1.118553	0.124	9.157	9.7135	3.6
CHA_C	CSM	Aug.	20.7	0.2	8.2	97.41	98.78	134.42	0.4669118	2.2734996	510	14.0512448	0.5265	45.58	9.7135	3.6
CHA_D	CSM	Sep.	18	0.2	8.2	104.72	117.7	107.47	0.3752596	2.1814316	500	18.394894	0.333	3.818	9.7135	3.6
CRJ1_A	CER-S	Jun.	21	0	8.6	13.63	11.81	12.27	0.063314	0.4363676	500	0.7487834	0.1775	70.52	10.4809	2.5
CRJ1_B	CER-S	Jul.	26.3	0	9.2	6.5	6.37	6.24	0.050818	0.3908456	500	0.6286083	0.292	48.975	10.4809	2.5
CRJ1_C	CER-S	Aug.	21.8	0	9.1	10.86	12.32	11.4	0.1055732	0.7909856	500	0.8782028	0.052	71.121	10.4809	2.5
CRJ1_D	CER-S	Sep.	18.7	0.1	8.1	5.01	3.95	5.78	0.0490004	0.3824216	500	2.8749586	0.357	7.135	10.4809	2.5
CRJ2_B	CER-L	Jul.	24.1	0.1	8.8	6.69	6.51	3.91	0.0509316	0.3514796	500	0.4807005	0.139	39.2	90.9839	5.75
CRJ2_C	CER-L	Aug.	21	0.1	7.9	11.59	8.44	6.17	0.0876625	0.606817	400	1.5900093	0.064	7.906	90.9839	5.75
CRJ2_D	CER-L	Sep.	18.7	0.1	8.1	8.88	6.53	7.82	0.0488868	0.3098456	500	2.4682121	0.4025	1.59	90.9839	5.75
CTL_A	CRE	Jun.	22	0.7	7.9	2.65	5.54	3.57	0.0341188	0.2858696	500	11.1485534	0.422	36.006	40.0631	5.1
CTL_B	CRE	Jul.	25.2	0.7	8.6	16.18	16.72	15.31	0.1430612	1.0725416	500	4.7511026	0.023	36.006	40.0631	5.1
CTL_C	CRE	Aug.	20.9	0.7	7.8	21.76	23.92	24.44	0.1392085	0.787042	400	29.8194203	2.032	76.884	40.0631	5.1
CTL_D	CRE	Sep.	19.3	0.7	7.8	19.19	21.58	19.71	0.0993252	0.6848756	500	28.1407219	3.736	5.628	40.0631	5.1
GDP_A	LGP	Jun.	22	0	8.1	13.91	9.86	23.1	0.0789908	0.5889716	500	2.0984425	0.1895	35.34	51.8755	3.75
GDP_B	LGP	Jul.	23.5	0	8.6	41.57	38.1	46.01	0.1332916	0.8831636	500	0.8126886	0.036	43.084	51.8755	3.75
GDP_C	LGP	Aug.	20.9	0	8.1	51.27	54.27	48.96	0.2863367	1.6115293	300	5.4934624	0.037	47.075	51.8755	3.75
GDP_D	LGP	Sep.	19	0	8.1	55.74	54.88	54.21	0.2316692	1.4315336	500	6.7754695	0.062	3.267	51.8755	3.75
JAB_A	JAB	Jun.	22.5	0.5	8.43	2.19	1.9	1.38	0.0245764	0.2137796	500	16.4547472	0.371	43.34	76.9031	7.4
JAB_B	JAB	Jul.	22.2	0.5	8.2	2.23	4.07	2.06	0.0488868	0.3365756	500	0.6470968	0.089	32.0955	76.9031	7.4
JAB_C	JAB	Aug.	20.6	0.5	8.2	2.96	2.29	2.04	0.0280218	0.1618888	1000	0.3882581	0.14	18.3	76.9031	7.4
JAB_D	JAB	Sep.	18	0.5	8	3.13	4.55	10.28	0.0175332	0.1590236	500	0.7579884	0.056	0.304	76.9031	7.4
VAI_A	VSM	Jun.	23	0.1	8.6	2.77	3.28	2.95	0.038322	0.2855456	500	1.5715208	0.3385	222.95	86.6896	4.7
VAI_B	VSM	Jul.	23.9	0.1	8.6	47.2	2.71	3.98	0.0460468	0.2963996	500	0.268083	0.054	17.885	86.6896	4.7
VAI_C	VSM	Aug.	20.8	0.1	8.2	5.57	5.42	5.61	0.0411994	0.2321158	1000	0.6748295	0.1695	93.09	86.6896	4.7
VAI_D	VSM	Sep.	18.7	0.1	7.9	17.13	2.98	6.68	0.0200324	0.1667996	500	1.0314894	0.036	0.508	86.6896	4.7
VER_A	VSS	Jun.	21	0.1	8.6	18.53	17.85	23.11	0.1247716	1.0082276	500	0.3050599	0.364	9.82	45.8129	4.9
VER_B	VSS	Jul.	23.5	0.1	9	36.65	46.52	33.89	0.1122756	0.7700876	500	0.5084332	3.417	26.837	45.8129	4.9
VER_C	VSS	Aug.	19.7	0.1	9.4	171.26	373.77	279.53	0.7130312	4.2008632	250	1.423613	2.823	71.688	45.8129	4.9
VER_D	VSS	Sep.	18	0.1	7.8	76.98	70.44	54.85	0.3503313	1.8574993	300	9.5955211	5.644	0.28	45.8129	4.9

## Sheet: Table S3.1
#Table S3.1: Phytoplankton taxonomy, cell count and relative abundance
sample	Phylum	Class	Order	Taxa	Form	cell_count	rel_abundance	lake_ID	month_ID	column
BOI-A-W1	Cyanobacteria	Cyanophyceae	Synechococcales	Cyanocatena		476	89.13857678	BLR	Jun.	W1
BOI-A-W1	Chlorophyta	Chlorophyceae	Sphaeropleales	Kirchneriella		2	0.374531835	BLR	Jun.	W1
BOI-A-W1	Chlorophyta	Chlorophyceae	Sphaeropleales	Monoraphidium		5	0.936329588	BLR	Jun.	W1
BOI-A-W1	Chlorophyta	Chlorophyceae	Sphaeropleales	Tetraedron		12	2.247191011	BLR	Jun.	W1
BOI-A-W1	Chlorophyta	Chlorophyceae	Sphaeropleales	Scenedesmus		6	1.123595506	BLR	Jun.	W1
BOI-A-W1	Chlorophyta	Trebouxiophyceae	Chlorellales	Lagerheimia		4	0.74906367	BLR	Jun.	W1
BOI-A-W1	Chlorophyta	Trebouxiophyceae	Ordo_incertae_sedis	Crucigenia		7	1.310861423	BLR	Jun.	W1
BOI-A-W1	Streptophyta	Zygnematophyceae	Desmidiales	Cosmarium		4	0.74906367	BLR	Jun.	W1
BOI-A-W1	Streptophyta	Zygnematophyceae	Desmidiales	Closterium		4	0.74906367	BLR	Jun.	W1
BOI-A-W1	Streptophyta	Klebsormidiophyceae	Klebsormidiales	Elakatothrix		2	0.374531835	BLR	Jun.	W1
BOI-A-W1	Bacillariophyta	Mediophyceae	Stephanodiscales	Cyclotella		7	1.310861423	BLR	Jun.	W1
BOI-A-W1	Ochrophyta	Chrysophyceae	Chromulinales	Dinobryon		1	0.187265918	BLR	Jun.	W1
BOI-A-W1	Euglenozoa	Euglenophyceae	Euglenida	Trachelomonas		4	0.74906367	BLR	Jun.	W1
BOI-A-W2	Cyanobacteria	Cyanophyceae	Synechococcales	Cyanocatena		565	83.82789318	BLR	Jun.	W2
BOI-A-W2	Chlorophyta	Chlorophyceae	Sphaeropleales	Kirchneriella		3	0.445103858	BLR	Jun.	W2
BOI-A-W2	Chlorophyta	Chlorophyceae	Sphaeropleales	Monoraphidium		6	0.890207715	BLR	Jun.	W2
BOI-A-W2	Chlorophyta	Chlorophyceae	Sphaeropleales	Pediastrum		1	0.148367953	BLR	Jun.	W2
BOI-A-W2	Chlorophyta	Chlorophyceae	Sphaeropleales	Tetraedron		15	2.225519288	BLR	Jun.	W2
BOI-A-W2	Chlorophyta	Chlorophyceae	Sphaeropleales	Scenedesmus		10	1.483679525	BLR	Jun.	W2
BOI-A-W2	Chlorophyta	Chlorophyceae	Chlamydomonadales	Phacotus		4	0.59347181	BLR	Jun.	W2
BOI-A-W2	Chlorophyta	Trebouxiophyceae	Chlorellales	Oocystis_lacustris		13	1.928783383	BLR	Jun.	W2
BOI-A-W2	Chlorophyta	Trebouxiophyceae	Chlorellales	Lagerheimia		3	0.445103858	BLR	Jun.	W2
BOI-A-W2	Chlorophyta	Trebouxiophyceae	Ordo_incertae_sedis	Crucigenia		20	2.96735905	BLR	Jun.	W2
BOI-A-W2	Streptophyta	Zygnematophyceae	Desmidiales	Cosmarium		1	0.148367953	BLR	Jun.	W2
BOI-A-W2	Streptophyta	Zygnematophyceae	Desmidiales	Closterium		5	0.741839763	BLR	Jun.	W2
BOI-A-W2	Bacillariophyta	Mediophyceae	Stephanodiscales	Cyclotella		20	2.96735905	BLR	Jun.	W2
BOI-A-W2	Ochrophyta	Chrysophyceae	Chromulinales	Dinobryon		4	0.59347181	BLR	Jun.	W2
BOI-A-W2	Euglenozoa	Euglenophyceae	Euglenida	Trachelomonas		4	0.59347181	BLR	Jun.	W2
BOI-A-W3	Cyanobacteria	Cyanophyceae	Synechococcales	Cyanocatena		377	83.03964758	BLR	Jun.	W3
BOI-A-W3	Chlorophyta	Chlorophyceae	Sphaeropleales	Kirchneriella		3	0.660792952	BLR	Jun.	W3
BOI-A-W3	Chlorophyta	Chlorophyceae	Sphaeropleales	Monoraphidium		4	0.881057269	BLR	Jun.	W3
BOI-A-W3	Chlorophyta	Chlorophyceae	Sphaeropleales	Tetraedron		12	2.643171806	BLR	Jun.	W3
BOI-A-W3	Chlorophyta	Trebouxiophyceae	Chlorellales	Oocystis_lacustris		10	2.202643172	BLR	Jun.	W3
BOI-A-W3	Chlorophyta	Trebouxiophyceae	Chlorellales	Lagerheimia		8	1.762114537	BLR	Jun.	W3
BOI-A-W3	Chlorophyta	Trebouxiophyceae	Ordo_incertae_sedis	Crucigenia		8	1.762114537	BLR	Jun.	W3
BOI-A-W3	Streptophyta	Zygnematophyceae	Desmidiales	Cosmarium		1	0.220264317	BLR	Jun.	W3
BOI-A-W3	Streptophyta	Zygnematophyceae	Desmidiales	Closterium		2	0.440528634	BLR	Jun.	W3
BOI-A-W3	Streptophyta	Klebsormidiophyceae	Klebsormidiales	Elakatothrix		1	0.220264317	BLR	Jun.	W3
BOI-A-W3	Bacillariophyta	Mediophyceae	Stephanodiscales	Cyclotella		19	4.185022026	BLR	Jun.	W3
BOI-A-W3	Ochrophyta	Chrysophyceae	Chromulinales	Dinobryon		2	0.440528634	BLR	Jun.	W3
BOI-A-W3	Euglenozoa	Euglenophyceae	Euglenida	Trachelomonas		7	1.54185022	BLR	Jun.	W3
BOI-B-W1	Cyanobacteria	Cyanophyceae	Synechococcales	Cyanocatena		245	53.49344978	BLR	Jul.	W1
BOI-B-W1	Chlorophyta	Chlorophyceae	Sphaeropleales	Kirchneriella		3	0.655021834	BLR	Jul.	W1
BOI-B-W1	Chlorophyta	Chlorophyceae	Sphaeropleales	Monoraphidium		4	0.873362445	BLR	Jul.	W1
BOI-B-W1	Chlorophyta	Chlorophyceae	Sphaeropleales	Tetraedron		60	13.10043668	BLR	Jul.	W1
BOI-B-W1	Chlorophyta	Chlorophyceae	Sphaeropleales	Scenedesmus		7	1.528384279	BLR	Jul.	W1
BOI-B-W1	Chlorophyta	Trebouxiophyceae	Chlorellales	Oocystis_lacustris		9	1.965065502	BLR	Jul.	W1
BOI-B-W1	Chlorophyta	Trebouxiophyceae	Chlorellales	Lagerheimia		20	4.366812227	BLR	Jul.	W1
BOI-B-W1	Chlorophyta	Trebouxiophyceae	Ordo_incertae_sedis	Crucigenia		55	12.00873362	BLR	Jul.	W1
BOI-B-W1	Streptophyta	Zygnematophyceae	Desmidiales	Cosmarium		7	1.528384279	BLR	Jul.	W1
BOI-B-W1	Streptophyta	Zygnematophyceae	Desmidiales	Closterium		1	0.218340611	BLR	Jul.	W1
BOI-B-W1	Bacillariophyta	Mediophyceae	Stephanodiscales	Cyclotella		21	4.585152838	BLR	Jul.	W1
BOI-B-W1	Cryptophyta	Cryptophyceae	Cryptomonadales	Cryptomonas		2	0.436681223	BLR	Jul.	W1
BOI-B-W1	Cryptophyta	Cryptophyceae	Cryptomonadales	Chroomonas		1	0.218340611	BLR	Jul.	W1
BOI-B-W1	Ochrophyta	Chrysophyceae	Chromulinales	Dinobryon		22	4.80349345	BLR	Jul.	W1
BOI-B-W1	Miozoa	Dinophyceae	Peridiniales	Peridinium		1	0.218340611	BLR	Jul.	W1
BOI-B-W2	Cyanobacteria	Cyanophyceae	Synechococcales	Cyanocatena		105	22.87581699	BLR	Jul.	W2
BOI-B-W2	Chlorophyta	Chlorophyceae	Sphaeropleales	Coelastrum_microporum		2	0.435729847	BLR	Jul.	W2
BOI-B-W2	Chlorophyta	Chlorophyceae	Sphaeropleales	Kirchneriella		8	1.74291939	BLR	Jul.	W2
BOI-B-W2	Chlorophyta	Chlorophyceae	Sphaeropleales	Monoraphidium		5	1.089324619	BLR	Jul.	W2
BOI-B-W2	Chlorophyta	Chlorophyceae	Sphaeropleales	Pediastrum		9	1.960784314	BLR	Jul.	W2
BOI-B-W2	Chlorophyta	Chlorophyceae	Sphaeropleales	Tetraedron		60	13.07189542	BLR	Jul.	W2
BOI-B-W2	Chlorophyta	Chlorophyceae	Sphaeropleales	Schroederia		6	1.307189542	BLR	Jul.	W2
BOI-B-W2	Chlorophyta	Chlorophyceae	Sphaeropleales	Scenedesmus		40	8.71459695	BLR	Jul.	W2
BOI-B-W2	Chlorophyta	Trebouxiophyceae	Chlorellales	Oocystis_lacustris		10	2.178649237	BLR	Jul.	W2
BOI-B-W2	Chlorophyta	Trebouxiophyceae	Chlorellales	Lagerheimia		38	8.278867102	BLR	Jul.	W2
BOI-B-W2	Chlorophyta	Trebouxiophyceae	Ordo_incertae_sedis	Crucigenia		55	11.98257081	BLR	Jul.	W2
BOI-B-W2	Streptophyta	Zygnematophyceae	Desmidiales	Cosmarium		4	0.871459695	BLR	Jul.	W2
BOI-B-W2	Streptophyta	Zygnematophyceae	Desmidiales	Closterium		1	0.217864924	BLR	Jul.	W2
BOI-B-W2	Streptophyta	Klebsormidiophyceae	Klebsormidiales	Elakatothrix		5	1.089324619	BLR	Jul.	W2
BOI-B-W2	Bacillariophyta	Mediophyceae	Stephanodiscales	Cyclotella		10	2.178649237	BLR	Jul.	W2
BOI-B-W2	Cryptophyta	Cryptophyceae	Cryptomonadales	Cryptomonas		3	0.653594771	BLR	Jul.	W2
BOI-B-W2	Cryptophyta	Cryptophyceae	Cryptomonadales	Chroomonas		1	0.217864924	BLR	Jul.	W2
BOI-B-W2	Ochrophyta	Chrysophyceae	Chromulinales	Dinobryon		30	6.535947712	BLR	Jul.	W2
BOI-B-W2	Euglenozoa	Euglenophyceae	Euglenida	Trachelomonas		60	13.07189542	BLR	Jul.	W2
BOI-B-W2	Miozoa	Dinophyceae	Peridiniales	Peridinium		7	1.525054466	BLR	Jul.	W2
BOI-B-W3	Cyanobacteria	Cyanophyceae	Synechococcales	Cyanocatena		207	49.87951807	BLR	Jul.	W3
BOI-B-W3	Chlorophyta	Chlorophyceae	Sphaeropleales	Kirchneriella		2	0.481927711	BLR	Jul.	W3
BOI-B-W3	Chlorophyta	Chlorophyceae	Sphaeropleales	Monoraphidium		5	1.204819277	BLR	Jul.	W3
BOI-B-W3	Chlorophyta	Chlorophyceae	Sphaeropleales	Tetraedron		29	6.987951807	BLR	Jul.	W3
BOI-B-W3	Chlorophyta	Chlorophyceae	Sphaeropleales	Scenedesmus		22	5.301204819	BLR	Jul.	W3
BOI-B-W3	Chlorophyta	Trebouxiophyceae	Chlorellales	Oocystis_lacustris		22	5.301204819	BLR	Jul.	W3
BOI-B-W3	Chlorophyta	Trebouxiophyceae	Chlorellales	Lagerheimia		31	7.469879518	BLR	Jul.	W3
BOI-B-W3	Chlorophyta	Trebouxiophyceae	Ordo_incertae_sedis	Crucigenia		49	11.80722892	BLR	Jul.	W3
BOI-B-W3	Streptophyta	Zygnematophyceae	Desmidiales	Cosmarium		1	0.240963855	BLR	Jul.	W3
BOI-B-W3	Streptophyta	Zygnematophyceae	Desmidiales	Closterium		2	0.481927711	BLR	Jul.	W3
BOI-B-W3	Bacillariophyta	Mediophyceae	Stephanodiscales	Cyclotella		15	3.614457831	BLR	Jul.	W3
BOI-B-W3	Ochrophyta	Chrysophyceae	Chromulinales	Dinobryon		24	5.78313253	BLR	Jul.	W3
BOI-B-W3	Euglenozoa	Euglenophyceae	Euglenida	Trachelomonas		6	1.445783133	BLR	Jul.	W3
BOI-C-W1	Cyanobacteria	Cyanophyceae	Synechococcales	Cyanocatena		476	89.13857678	BLR	Aug.	W1
BOI-C-W1	Chlorophyta	Chlorophyceae	Sphaeropleales	Kirchneriella		2	0.374531835	BLR	Aug.	W1
BOI-C-W1	Chlorophyta	Chlorophyceae	Sphaeropleales	Monoraphidium		5	0.936329588	BLR	Aug.	W1
BOI-C-W1	Chlorophyta	Chlorophyceae	Sphaeropleales	Tetraedron		12	2.247191011	BLR	Aug.	W1
BOI-C-W1	Chlorophyta	Chlorophyceae	Sphaeropleales	Scenedesmus		6	1.123595506	BLR	Aug.	W1
BOI-C-W1	Chlorophyta	Trebouxiophyceae	Chlorellales	Lagerheimia		4	0.74906367	BLR	Aug.	W1
BOI-C-W1	Chlorophyta	Trebouxiophyceae	Ordo_incertae_sedis	Crucigenia		7	1.310861423	BLR	Aug.	W1
BOI-C-W1	Streptophyta	Zygnematophyceae	Desmidiales	Cosmarium		4	0.74906367	BLR	Aug.	W1
BOI-C-W1	Streptophyta	Zygnematophyceae	Desmidiales	Closterium		4	0.74906367	BLR	Aug.	W1
BOI-C-W1	Streptophyta	Klebsormidiophyceae	Klebsormidiales	Elakatothrix		2	0.374531835	BLR	Aug.	W1
BOI-C-W1	Bacillariophyta	Mediophyceae	Stephanodiscales	Cyclotella		7	1.310861423	BLR	Aug.	W1
BOI-C-W1	Ochrophyta	Chrysophyceae	Chromulinales	Dinobryon		1	0.187265918	BLR	Aug.	W1
BOI-C-W1	Euglenozoa	Euglenophyceae	Euglenida	Trachelomonas		4	0.74906367	BLR	Aug.	W1
BOI-C-W2	Cyanobacteria	Cyanophyceae	Synechococcales	Cyanocatena		565	83.8	BLR	Aug.	W2
BOI-C-W2	Chlorophyta	Chlorophyceae	Sphaeropleales	Kirchneriella		3	0.4	BLR	Aug.	W2
BOI-C-W2	Chlorophyta	Chlorophyceae	Sphaeropleales	Monoraphidium		6	0.9	BLR	Aug.	W2
BOI-C-W2	Chlorophyta	Chlorophyceae	Sphaeropleales	Pediastrum		1	0.1	BLR	Aug.	W2
BOI-C-W2	Chlorophyta	Chlorophyceae	Sphaeropleales	Tetraedron		15	2.2	BLR	Aug.	W2
BOI-C-W2	Chlorophyta	Chlorophyceae	Sphaeropleales	Scenedesmus		10	1.5	BLR	Aug.	W2
BOI-C-W2	Chlorophyta	Chlorophyceae	Chlamydomonadales	Phacotus		4	0.6	BLR	Aug.	W2
BOI-C-W2	Chlorophyta	Trebouxiophyceae	Chlorellales	Oocystis_lacustris		13	1.9	BLR	Aug.	W2
BOI-C-W2	Chlorophyta	Trebouxiophyceae	Chlorellales	Lagerheimia		3	0.4	BLR	Aug.	W2
BOI-C-W2	Chlorophyta	Trebouxiophyceae	Ordo_incertae_sedis	Crucigenia		20	3	BLR	Aug.	W2
BOI-C-W2	Streptophyta	Zygnematophyceae	Desmidiales	Cosmarium		1	0.15	BLR	Aug.	W2
BOI-C-W2	Streptophyta	Zygnematophyceae	Desmidiales	Closterium		5	0.74	BLR	Aug.	W2
BOI-C-W2	Bacillariophyta	Mediophyceae	Stephanodiscales	Cyclotella		20	3	BLR	Aug.	W2
BOI-C-W2	Ochrophyta	Chrysophyceae	Chromulinales	Dinobryon		4	0.6	BLR	Aug.	W2
BOI-C-W2	Euglenozoa	Euglenophyceae	Euglenida	Trachelomonas		4	0.6	BLR	Aug.	W2
BOI-C-W3	Cyanobacteria	Cyanophyceae	Synechococcales	Cyanocatena		377	83.03964758	BLR	Aug.	W3
BOI-C-W3	Chlorophyta	Chlorophyceae	Sphaeropleales	Kirchneriella		3	0.660792952	BLR	Aug.	W3
BOI-C-W3	Chlorophyta	Chlorophyceae	Sphaeropleales	Monoraphidium		4	0.881057269	BLR	Aug.	W3
BOI-C-W3	Chlorophyta	Chlorophyceae	Sphaeropleales	Tetraedron		12	2.643171806	BLR	Aug.	W3
BOI-C-W3	Chlorophyta	Trebouxiophyceae	Chlorellales	Oocystis_lacustris		10	2.202643172	BLR	Aug.	W3
BOI-C-W3	Chlorophyta	Trebouxiophyceae	Chlorellales	Lagerheimia		8	1.762114537	BLR	Aug.	W3
BOI-C-W3	Chlorophyta	Trebouxiophyceae	Ordo_incertae_sedis	Crucigenia		8	1.762114537	BLR	Aug.	W3
BOI-C-W3	Streptophyta	Zygnematophyceae	Desmidiales	Cosmarium		1	0.220264317	BLR	Aug.	W3
BOI-C-W3	Streptophyta	Zygnematophyceae	Desmidiales	Closterium		2	0.440528634	BLR	Aug.	W3
BOI-C-W3	Streptophyta	Klebsormidiophyceae	Klebsormidiales	Elakatothrix		1	0.220264317	BLR	Aug.	W3
BOI-C-W3	Bacillariophyta	Mediophyceae	Stephanodiscales	Cyclotella		19	4.185022026	BLR	Aug.	W3
BOI-C-W3	Ochrophyta	Chrysophyceae	Chromulinales	Dinobryon		2	0.440528634	BLR	Aug.	W3
BOI-C-W3	Euglenozoa	Euglenophyceae	Euglenida	Trachelomonas		7	1.54185022	BLR	Aug.	W3
BOI-D-W1	Cyanobacteria	Cyanophyceae	Synechococcales	Cyanocatena		326	77.80429594	BLR	Sep.	W1
BOI-D-W1	Chlorophyta	Chlorophyceae	Sphaeropleales	Monoraphidium		2	0.477326969	BLR	Sep.	W1
BOI-D-W1	Chlorophyta	Chlorophyceae	Sphaeropleales	Tetraedron		15	3.579952267	BLR	Sep.	W1
BOI-D-W1	Chlorophyta	Chlorophyceae	Sphaeropleales	Scenedesmus		12	2.863961814	BLR	Sep.	W1
BOI-D-W1	Chlorophyta	Trebouxiophyceae	Chlorellales	Lagerheimia		18	4.295942721	BLR	Sep.	W1
BOI-D-W1	Chlorophyta	Trebouxiophyceae	Ordo_incertae_sedis	Crucigenia		5	1.193317422	BLR	Sep.	W1
BOI-D-W1	Streptophyta	Zygnematophyceae	Desmidiales	Closterium		5	1.193317422	BLR	Sep.	W1
BOI-D-W1	Bacillariophyta	Mediophyceae	Stephanodiscales	Cyclotella		9	2.14797136	BLR	Sep.	W1
BOI-D-W1	Ochrophyta	Chrysophyceae	Chromulinales	Dinobryon		20	4.77326969	BLR	Sep.	W1
BOI-D-W1	Euglenozoa	Euglenophyceae	Euglenida	Trachelomonas		7	1.670644391	BLR	Sep.	W1
BOI-D-W2	Cyanobacteria	Cyanophyceae	Synechococcales	Cyanocatena		559	79.51635846	BLR	Sep.	W2
BOI-D-W2	Chlorophyta	Chlorophyceae	Sphaeropleales	Kirchneriella		5	0.711237553	BLR	Sep.	W2
BOI-D-W2	Chlorophyta	Chlorophyceae	Sphaeropleales	Monoraphidium		14	1.991465149	BLR	Sep.	W2
BOI-D-W2	Chlorophyta	Chlorophyceae	Sphaeropleales	Pediastrum		1	0.142247511	BLR	Sep.	W2
BOI-D-W2	Chlorophyta	Chlorophyceae	Sphaeropleales	Tetraedron		27	3.840682788	BLR	Sep.	W2
BOI-D-W2	Chlorophyta	Chlorophyceae	Sphaeropleales	Scenedesmus		18	2.560455192	BLR	Sep.	W2
BOI-D-W2	Chlorophyta	Trebouxiophyceae	Chlorellales	Oocystis_lacustris		14	1.991465149	BLR	Sep.	W2
BOI-D-W2	Chlorophyta	Trebouxiophyceae	Chlorellales	Lagerheimia		4	0.568990043	BLR	Sep.	W2
BOI-D-W2	Chlorophyta	Trebouxiophyceae	Ordo_incertae_sedis	Crucigenia		6	0.853485064	BLR	Sep.	W2
BOI-D-W2	Streptophyta	Zygnematophyceae	Desmidiales	Cosmarium		3	0.426742532	BLR	Sep.	W2
BOI-D-W2	Streptophyta	Zygnematophyceae	Desmidiales	Closterium		3	0.426742532	BLR	Sep.	W2
BOI-D-W2	Bacillariophyta	Mediophyceae	Stephanodiscales	Cyclotella		20	2.844950213	BLR	Sep.	W2
BOI-D-W2	Bacillariophyta	Cryptophyceae	Cryptomonadales	Cryptomonas		6	0.853485064	BLR	Sep.	W2
BOI-D-W2	Cryptophyta	Cryptophyceae	Cryptomonadales	Chroomonas		7	0.995732575	BLR	Sep.	W2
BOI-D-W2	Ochrophyta	Chrysophyceae	Chromulinales	Dinobryon		14	1.991465149	BLR	Sep.	W2
BOI-D-W2	Euglenozoa	Euglenophyceae	Euglenida	Trachelomonas		2	0.284495021	BLR	Sep.	W2
BOI-D-W3	Cyanobacteria	Cyanophyceae	Synechococcales	Cyanocatena		338	81.8401937	BLR	Sep.	W3
BOI-D-W3	Chlorophyta	Chlorophyceae	Sphaeropleales	Kirchneriella		3	0.726392252	BLR	Sep.	W3
BOI-D-W3	Chlorophyta	Chlorophyceae	Sphaeropleales	Monoraphidium		5	1.210653753	BLR	Sep.	W3
BOI-D-W3	Chlorophyta	Chlorophyceae	Sphaeropleales	Tetraedron		18	4.358353511	BLR	Sep.	W3
BOI-D-W3	Chlorophyta	Chlorophyceae	Sphaeropleales	Scenedesmus		9	2.179176755	BLR	Sep.	W3
BOI-D-W3	Chlorophyta	Trebouxiophyceae	Chlorellales	Lagerheimia		5	1.210653753	BLR	Sep.	W3
BOI-D-W3	Chlorophyta	Trebouxiophyceae	Ordo_incertae_sedis	Crucigenia		7	1.694915254	BLR	Sep.	W3
BOI-D-W3	Streptophyta	Zygnematophyceae	Desmidiales	Cosmarium		8	1.937046005	BLR	Sep.	W3
BOI-D-W3	Bacillariophyta	Mediophyceae	Stephanodiscales	Cyclotella		8	1.937046005	BLR	Sep.	W3
BOI-D-W3	Ochrophyta	Chrysophyceae	Chromulinales	Dinobryon		5	1.210653753	BLR	Sep.	W3
BOI-D-W3	Euglenozoa	Euglenophyceae	Euglenida	Trachelomonas		7	1.694915254	BLR	Sep.	W3
CHA-A-W1	Cyanobacteria	Cyanophyceae	Nostocales	Dolichospermum		53	7.7	CSM	Jun.	W1
CHA-A-W1	Cyanobacteria	Cyanophyceae	Synechococcales	Limnothrix		360	52.1	CSM	Jun.	W1
CHA-A-W1	Chlorophyta	Chlorophyceae	Sphaeropleales	Ankyra		20	2.9	CSM	Jun.	W1
CHA-A-W1	Chlorophyta	Chlorophyceae	Sphaeropleales	Golenkinia		1	0.1	CSM	Jun.	W1
CHA-A-W1	Chlorophyta	Chlorophyceae	Sphaeropleales	Monoraphidium		10	1.4	CSM	Jun.	W1
CHA-A-W1	Chlorophyta	Chlorophyceae	Sphaeropleales	Schroederia		5	0.7	CSM	Jun.	W1
CHA-A-W1	Chlorophyta	Trebouxiophyceae	Chlorellales	Actinastrum_hantzschii		15	2.2	CSM	Jun.	W1
CHA-A-W1	Chlorophyta	Trebouxiophyceae	Chlorellales	Lagerheimia		45	6.5	CSM	Jun.	W1
CHA-A-W1	Bacillariophyta	Bacillariophyceae	Bacillariales	Nitzschia		1	0.1	CSM	Jun.	W1
CHA-A-W1	Bacillariophyta	Mediophyceae	Stephanodiscales	Cyclotella		23	3.3	CSM	Jun.	W1
CHA-A-W1	Cryptophyta	Cryptophyceae	Cryptomonadales	Chroomonas		158	22.9	CSM	Jun.	W1
CHA-A-W2	Cyanobacteria	Cyanophyceae	Nostocales	Dolichospermum		85	12.2	CSM	Jun.	W2
CHA-A-W2	Cyanobacteria	Cyanophyceae	Synechococcales	Limnothrix		319	45.9	CSM	Jun.	W2
CHA-A-W2	Chlorophyta	Chlorophyceae	Sphaeropleales	Ankyra		2	0.3	CSM	Jun.	W2
CHA-A-W2	Chlorophyta	Chlorophyceae	Sphaeropleales	Golenkinia		4	0.6	CSM	Jun.	W2
CHA-A-W2	Chlorophyta	Chlorophyceae	Sphaeropleales	Monoraphidium		11	1.6	CSM	Jun.	W2
CHA-A-W2	Chlorophyta	Trebouxiophyceae	Chlorellales	Actinastrum_hantzschii		23	3.3	CSM	Jun.	W2
CHA-A-W2	Chlorophyta	Trebouxiophyceae	Chlorellales	Lagerheimia		68	9.8	CSM	Jun.	W2
CHA-A-W2	Bacillariophyta	Bacillariophyceae	Bacillariales	Nitzschia		5	0.7	CSM	Jun.	W2
CHA-A-W2	Bacillariophyta	Mediophyceae	Stephanodiscales	Cyclotella		22	3.2	CSM	Jun.	W2
CHA-A-W2	Cryptophyta	Cryptophyceae	Cryptomonadales	Chroomonas		156	22.4	CSM	Jun.	W2
CHA-A-W3	Cyanobacteria	Cyanophyceae	Nostocales	Dolichospermum		68	13.4	CSM	Jun.	W3
CHA-A-W3	Cyanobacteria	Cyanophyceae	Synechococcales	Limnothrix		285	56	CSM	Jun.	W3
CHA-A-W3	Cyanobacteria	Cyanophyceae	Synechococcales	Limnothrix		27	5.3	CSM	Jun.	W3
CHA-A-W3	Chlorophyta	Chlorophyceae	Sphaeropleales	Schroederia		1	0.2	CSM	Jun.	W3
CHA-A-W3	Chlorophyta	Chlorophyceae	Sphaeropleales	Monoraphidium		20	3.9	CSM	Jun.	W3
CHA-A-W3	Chlorophyta	Trebouxiophyceae	Chlorellales	Actinastrum_hantzschii		28	5.5	CSM	Jun.	W3
CHA-A-W3	Chlorophyta	Trebouxiophyceae	Chlorellales	Lagerheimia		25	4.9	CSM	Jun.	W3
CHA-A-W3	Bacillariophyta	Bacillariophyceae	Bacillariales	Nitzschia		1	0.2	CSM	Jun.	W3
CHA-A-W3	Bacillariophyta	Mediophyceae	Stephanodiscales	Cyclotella		4	0.8	CSM	Jun.	W3
CHA-A-W3	Cryptophyta	Cryptophyceae	Cryptomonadales	Chroomonas		41	8.1	CSM	Jun.	W3
CHA-A-W3	Cryptophyta	Cryptophyceae	Cryptomonadales	Cryptomonas		9	1.8	CSM	Jun.	W3
CHA-B-W1	Cyanobacteria	Cyanophyceae	Nostocales	Aphanizomenon		46	11.2	CSM	Jun.	W1
CHA-B-W1	Cyanobacteria	Cyanophyceae	Nostocales	Dolichospermum		50	12.2	CSM	Jul.	W1
CHA-B-W1	Cyanobacteria	Cyanophyceae	Synechococcales	Limnothrix		250	61	CSM	Jul.	W1
CHA-B-W1	Chlorophyta	Trebouxiophyceae	Chlorellales	Actinastrum_hantzschii		3	0.7	CSM	Jul.	W1
CHA-B-W1	Bacillariophyta	Bacillariophyceae	Bacillariales	Nitzschia		35	8.5	CSM	Jul.	W1
CHA-B-W1	Bacillariophyta	Mediophyceae	Stephanodiscales	Cyclotella		5	1.2	CSM	Jul.	W1
CHA-B-W1	Cryptophyta	Cryptophyceae	Cryptomonadales	Chroomonas		15	3.7	CSM	Jul.	W1
CHA-B-W1	Cryptophyta	Cryptophyceae	Cryptomonadales	Cryptomonas		6	1.5	CSM	Jul.	W1
CHA-B-W2	Cyanobacteria	Cyanophyceae	Nostocales	Aphanizomenon		52	9.489051095	CSM	Jul.	W2
CHA-B-W2	Cyanobacteria	Cyanophyceae	Nostocales	Dolichospermum		45	8.211678832	CSM	Jul.	W2
CHA-B-W2	Cyanobacteria	Cyanophyceae	Synechococcales	Limnothrix		432	78.83211679	CSM	Jul.	W2
CHA-B-W2	Chlorophyta	Trebouxiophyceae	Chlorellales	Actinastrum_hantzschii		2	0.364963504	CSM	Jul.	W2
CHA-B-W2	Bacillariophyta	Bacillariophyceae	Bacillariales	Nitzschia		16	2.919708029	CSM	Jul.	W2
CHA-B-W2	Cryptophyta	Cryptophyceae		Cryptomonas		1	0.182481752	CSM	Jul.	W2
CHA-B-W3	Cyanobacteria	Cyanophyceae	Nostocales	Aphanizomenon		38	6.690140845	CSM	Jul.	W3
CHA-B-W3	Cyanobacteria	Cyanophyceae	Nostocales	Dolichospermum		64	11.26760563	CSM	Jul.	W3
CHA-B-W3	Cyanobacteria	Cyanophyceae	Synechococcales	Limnothrix		418	73.5915493	CSM	Jul.	W3
CHA-B-W3	Chlorophyta	Trebouxiophyceae	Chlorellales	Oocystis_lacustris		7	1.232394366	CSM	Jul.	W3
CHA-B-W3	Chlorophyta	Trebouxiophyceae	Chlorellales	Actinastrum_hantzschii		6	1.056338028	CSM	Jul.	W3
CHA-B-W3	Bacillariophyta	Bacillariophyceae	Bacillariales	Nitzschia		25	4.401408451	CSM	Jul.	W3
CHA-B-W3	Cryptophyta	Cryptophyceae	Cryptomonadales	Cryptomonas		10	1.76056338	CSM	Jul.	W3
CHA-C-W1	Cyanobacteria	Cyanophyceae	Nostocales	Aphanizomenon		320	78.2396088	CSM	Aug.	W1
CHA-C-W1	Cyanobacteria	Cyanophyceae	Nostocales	Dolichospermum		10	2.444987775	CSM	Aug.	W1
CHA-C-W1	Cyanobacteria	Cyanophyceae	Synechococcales	Limnothrix		58	14.1809291	CSM	Aug.	W1
CHA-C-W1	Chlorophyta	Chlorophyceae	Sphaeropleales	Monoraphidium		2	0.488997555	CSM	Aug.	W1
CHA-C-W1	Cryptophyta	Cryptophyceae	Cryptomonadales	Cryptomonas		19	4.645476773	CSM	Aug.	W1
CHA-C-W2	Cyanobacteria	Cyanophyceae	Nostocales	Aphanizomenon		258	77.47747748	CSM	Aug.	W2
CHA-C-W2	Cyanobacteria	Cyanophyceae	Nostocales	Dolichospermum		11	3.303303303	CSM	Aug.	W2
CHA-C-W2	Cyanobacteria	Cyanophyceae	Synechococcales	Limnothrix		58	17.41741742	CSM	Aug.	W2
CHA-C-W2	Cryptophyta	Cryptophyceae	Cryptomonadales	Cryptomonas		3	0.900900901	CSM	Aug.	W2
CHA-C-W2	Euglenozoa	Euglenophyceae	Euglenida	Euglena		3	0.900900901	CSM	Aug.	W2
CHA-C-W3	Cyanobacteria	Cyanophyceae	Nostocales	Aphanizomenon		310	75.98039216	CSM	Aug.	W3
CHA-C-W3	Cyanobacteria	Cyanophyceae	Nostocales	Dolichospermum		40	9.803921569	CSM	Aug.	W3
CHA-C-W3	Cyanobacteria	Cyanophyceae	Synechococcales	Limnothrix		48	11.76470588	CSM	Aug.	W3
CHA-C-W3	Cryptophyta	Cryptophyceae	Cryptomonadales	Cryptomonas		4	0.980392157	CSM	Aug.	W3
CHA-C-W3	Euglenozoa	Euglenophyceae	Euglenida	Euglena		6	1.470588235	CSM	Aug.	W3
CHA-D-W1	Cyanobacteria	Cyanophyceae	Synechococcales	Limnothrix		85	20.14218009	CSM	Sep.	W1
CHA-D-W1	Chlorophyta	Chlorophyceae	Sphaeropleales	Coelastrum_microporum		18	4.265402844	CSM	Sep.	W1
CHA-D-W1	Chlorophyta	Chlorophyceae	Sphaeropleales	Monoraphidium		25	5.924170616	CSM	Sep.	W1
CHA-D-W1	Chlorophyta	Chlorophyceae	Sphaeropleales	Scenedesmus		2	0.473933649	CSM	Sep.	W1
CHA-D-W1	Bacillariophyta	Bacillariophyceae	Bacillariales	Nitzschia		5	1.184834123	CSM	Sep.	W1
CHA-D-W1	Bacillariophyta	Bacillariophyceae	Naviculales	Navicula		3	0.710900474	CSM	Sep.	W1
CHA-D-W1	Bacillariophyta	Mediophyceae	Stephanodiscales	Cyclotella		8	1.895734597	CSM	Sep.	W1
CHA-D-W1	Cryptophyta	Cryptophyceae	Cryptomonadales	Cryptomonas		250	59.24170616	CSM	Sep.	W1
CHA-D-W1	Cryptophyta	Cryptophyceae	Cryptomonadales	Chroomonas		26	6.161137441	CSM	Sep.	W1
CHA-D-W2	Cyanobacteria	Cyanophyceae	Synechococcales	Limnothrix		70	21.80685358	CSM	Sep.	W2
CHA-D-W2	Chlorophyta	Chlorophyceae	Sphaeropleales	Coelastrum_microporum		27	8.411214953	CSM	Sep.	W2
CHA-D-W2	Chlorophyta	Chlorophyceae	Sphaeropleales	Monoraphidium		17	5.295950156	CSM	Sep.	W2
CHA-D-W2	Bacillariophyta	Bacillariophyceae	Bacillariales	Nitzschia		6	1.869158879	CSM	Sep.	W2
CHA-D-W2	Bacillariophyta	Mediophyceae	Stephanodiscales	Cyclotella		5	1.557632399	CSM	Sep.	W2
CHA-D-W2	Cryptophyta	Cryptophyceae	Cryptomonadales	Cryptomonas		175	54.51713396	CSM	Sep.	W2
CHA-D-W2	Cryptophyta	Cryptophyceae	Cryptomonadales	Chroomonas		19	5.919003115	CSM	Sep.	W2
CHA-D-W2	Miozoa	Dinophyceae	Peridiniales	Peridinium		2	0.62305296	CSM	Sep.	W2
CHA-D-W3	Cyanobacteria	Cyanophyceae	Synechococcales	Limnothrix		60	14.1509434	CSM	Sep.	W3
CHA-D-W3	Chlorophyta	Chlorophyceae	Sphaeropleales	Coelastrum_microporum		10	2.358490566	CSM	Sep.	W3
CHA-D-W3	Chlorophyta	Chlorophyceae	Sphaeropleales	Monoraphidium		7	1.650943396	CSM	Sep.	W3
CHA-D-W3	Chlorophyta	Trebouxiophyceae	Chlorellales	Actinastrum_hantzschii		10	2.358490566	CSM	Sep.	W3
CHA-D-W3	Bacillariophyta	Bacillariophyceae	Bacillariales	Nitzschia		7	1.650943396	CSM	Sep.	W3
CHA-D-W3	Cryptophyta	Cryptophyceae	Cryptomonadales	Cryptomonas		240	56.60377358	CSM	Sep.	W3
CHA-D-W3	Cryptophyta	Cryptophyceae	Cryptomonadales	Chroomonas		90	21.22641509	CSM	Sep.	W3
CRJ1-A-W1	Cyanobacteria	Cyanophyceae	Chroococcales	Aphanothece		25	5.980861244	CER-S	Jun.	W1
CRJ1-A-W1	Cyanobacteria	Cyanophyceae	Chroococcales	Microcystis	Isolated_cells	62	14.83253589	CER-S	Jun.	W1
CRJ1-A-W1	Cyanobacteria	Cyanophyceae	Nostocales	Aphanizomenon		8	1.913875598	CER-S	Jun.	W1
CRJ1-A-W1	Cyanobacteria	Cyanophyceae	Nostocales	Dolichospermum		41	9.80861244	CER-S	Jun.	W1
CRJ1-A-W1	Cyanobacteria	Cyanophyceae	Synechococcales	Pseudanabaena		30	7.177033493	CER-S	Jun.	W1
CRJ1-A-W1	Chlorophyta	Chlorophyceae	Synechococcales	Volvox	Isolated_cells	54	12.91866029	CER-S	Jun.	W1
CRJ1-A-W1	Chlorophyta	Chlorophyceae	Sphaeropleales	Coelastrum_microporum		24	5.741626794	CER-S	Jun.	W1
CRJ1-A-W1	Chlorophyta	Chlorophyceae	Sphaeropleales	Monoraphidium		65	15.55023923	CER-S	Jun.	W1
CRJ1-A-W1	Chlorophyta	Chlorophyceae	Sphaeropleales	Schroederia		15	3.588516746	CER-S	Jun.	W1
CRJ1-A-W1	Chlorophyta	Chlorophyceae	Sphaeropleales	Scenedesmus		3	0.717703349	CER-S	Jun.	W1
CRJ1-A-W1	Chlorophyta	Chlorophyceae	Sphaeropleales	Tetraedron_minimum		1	0.23923445	CER-S	Jun.	W1
CRJ1-A-W1	Chlorophyta	Trebouxiophyceae	Chlorellales	Oocystis_lacustris		12	2.870813397	CER-S	Jun.	W1
CRJ1-A-W1	Chlorophyta	Trebouxiophyceae	Chlorellales	Dictyosphaerium		5	1.196172249	CER-S	Jun.	W1
CRJ1-A-W1	Streptophyta	Klebsormidiophyceae	Klebsormidiales	Elakatothrix		3	0.717703349	CER-S	Jun.	W1
CRJ1-A-W1	Bacillariophyta	Bacillariophyceae	Bacillariales	Nitzschia		20	4.784688995	CER-S	Jun.	W1
CRJ1-A-W1	Bacillariophyta	Bacillariophyceae	Naviculales	Navicula		4	0.956937799	CER-S	Jun.	W1
CRJ1-A-W1	Bacillariophyta	Mediophyceae	Stephanodiscales	Cyclotella		19	4.545454545	CER-S	Jun.	W1
CRJ1-A-W1	Cryptophyta	Cryptophyceae	Cryptomonadales	Cryptomonas		15	3.588516746	CER-S	Jun.	W1
CRJ1-A-W1	Cryptophyta	Cryptophyceae	Cryptomonadales	Chroomonas		12	2.870813397	CER-S	Jun.	W1
CRJ1-A-W2	Cyanobacteria	Cyanophyceae	Chroococcales	Aphanothece		40	10.25641026	CER-S	Jun.	W2
CRJ1-A-W2	Cyanobacteria	Cyanophyceae	Chroococcales	Microcystis	Isolated_cells	70	17.94871795	CER-S	Jun.	W2
CRJ1-A-W2	Cyanobacteria	Cyanophyceae	Nostocales	Aphanizomenon		18	4.615384615	CER-S	Jun.	W2
CRJ1-A-W2	Cyanobacteria	Cyanophyceae	Nostocales	Dolichospermum		52	13.33333333	CER-S	Jun.	W2
CRJ1-A-W2	Cyanobacteria	Cyanophyceae	Synechococcales	Merismopedia		4	1.025641026	CER-S	Jun.	W2
CRJ1-A-W2	Cyanobacteria	Cyanophyceae	Synechococcales	Pseudanabaena		20	5.128205128	CER-S	Jun.	W2
CRJ1-A-W2	Chlorophyta	Chlorophyceae	Synechococcales	Volvox	Isolated_cells	20	5.128205128	CER-S	Jun.	W2
CRJ1-A-W2	Chlorophyta	Chlorophyceae	Sphaeropleales	Coelastrum_microporum		30	7.692307692	CER-S	Jun.	W2
CRJ1-A-W2	Chlorophyta	Chlorophyceae	Sphaeropleales	Monoraphidium		69	17.69230769	CER-S	Jun.	W2
CRJ1-A-W2	Chlorophyta	Chlorophyceae	Sphaeropleales	Schroederia		8	2.051282051	CER-S	Jun.	W2
CRJ1-A-W2	Chlorophyta	Chlorophyceae	Sphaeropleales	Scenedesmus		3	0.769230769	CER-S	Jun.	W2
CRJ1-A-W2	Streptophyta	Trebouxiophyceae	Chlorellales	Oocystis_lacustris		10	2.564102564	CER-S	Jun.	W2
CRJ1-A-W2	Streptophyta	Zygnematophyceae	Desmidiales	Cosmarium		8	2.051282051	CER-S	Jun.	W2
CRJ1-A-W2	Streptophyta	Zygnematophyceae	Desmidiales	Staurastrum		3	0.769230769	CER-S	Jun.	W2
CRJ1-A-W2	Bacillariophyta	Bacillariophyceae	Bacillariales	Nitzschia		3	0.769230769	CER-S	Jun.	W2
CRJ1-A-W2	Bacillariophyta	Bacillariophyceae	Naviculales	Navicula		3	0.769230769	CER-S	Jun.	W2
CRJ1-A-W2	Cryptophyta	Mediophyceae	Stephanodiscales	Cyclotella		20	5.128205128	CER-S	Jun.	W2
CRJ1-A-W2	Cryptophyta	Cryptophyceae	Cryptomonadales	Cryptomonas		3	0.769230769	CER-S	Jun.	W2
CRJ1-A-W2	Cryptophyta	Cryptophyceae	Cryptomonadales	Chroomonas		6	1.538461538	CER-S	Jun.	W2
CRJ1-A-W3	Cyanobacteria	Cyanophyceae	Chroococcales	Aphanothece		40	10.25641026	CER-S	Jun.	W3
CRJ1-A-W3	Cyanobacteria	Cyanophyceae	Chroococcales	Microcystis	Isolated_cells	70	17.94871795	CER-S	Jun.	W3
CRJ1-A-W3	Cyanobacteria	Cyanophyceae	Nostocales	Aphanizomenon		18	4.615384615	CER-S	Jun.	W3
CRJ1-A-W3	Cyanobacteria	Cyanophyceae	Nostocales	Dolichospermum		52	13.33333333	CER-S	Jun.	W3
CRJ1-A-W3	Cyanobacteria	Cyanophyceae	Synechococcales	Merismopedia		4	1.025641026	CER-S	Jun.	W3
CRJ1-A-W3	Cyanobacteria	Cyanophyceae	Synechococcales	Pseudanabaena		20	5.128205128	CER-S	Jun.	W3
CRJ1-A-W3	Chlorophyta	Chlorophyceae	Sphaeropleales	Volvox	Isolated_cells	20	5.128205128	CER-S	Jun.	W3
CRJ1-A-W3	Chlorophyta	Chlorophyceae	Sphaeropleales	Coelastrum_microporum		30	7.692307692	CER-S	Jun.	W3
CRJ1-A-W3	Chlorophyta	Chlorophyceae	Sphaeropleales	Monoraphidium		69	17.69230769	CER-S	Jun.	W3
CRJ1-A-W3	Chlorophyta	Chlorophyceae	Sphaeropleales	Schroederia		8	2.051282051	CER-S	Jun.	W3
CRJ1-A-W3	Chlorophyta	Chlorophyceae	Sphaeropleales	Scenedesmus		3	0.769230769	CER-S	Jun.	W3
CRJ1-A-W3	Chlorophyta	Trebouxiophyceae	Chlorellales	Oocystis_lacustris		10	2.564102564	CER-S	Jun.	W3
CRJ1-A-W3	Streptophyta	Zygnematophyceae	Desmidiales	Cosmarium		8	2.051282051	CER-S	Jun.	W3
CRJ1-A-W3	Streptophyta	Zygnematophyceae	Desmidiales	Staurastrum		3	0.769230769	CER-S	Jun.	W3
CRJ1-A-W3	Bacillariophyta	Bacillariophyceae	Bacillariales	Nitzschia		3	0.769230769	CER-S	Jun.	W3
CRJ1-A-W3	Bacillariophyta	Bacillariophyceae	Naviculales	Navicula		3	0.769230769	CER-S	Jun.	W3
CRJ1-A-W3	Bacillariophyta	Mediophyceae	Stephanodiscales	Cyclotella		20	5.128205128	CER-S	Jun.	W3
CRJ1-A-W3	Cryptophyta	Cryptophyceae	Cryptomonadales	Cryptomonas		3	0.769230769	CER-S	Jun.	W3
CRJ1-A-W3	Cryptophyta	Cryptophyceae	Cryptomonadales	Chroomonas		6	1.538461538	CER-S	Jun.	W3
CRJ1-B-W1	Cyanobacteria	Cyanophyceae	Chroococcales	Aphanothece		7	1.690821256	CER-S	Jul.	W1
CRJ1-B-W1	Cyanobacteria	Cyanophyceae	Chroococcales	Microcystis	Isolated_cells	320	77.29468599	CER-S	Jul.	W1
CRJ1-B-W1	Cyanobacteria	Cyanophyceae	Nostocales	Aphanizomenon		12	2.898550725	CER-S	Jul.	W1
CRJ1-B-W1	Cyanobacteria	Cyanophyceae	Nostocales	Dolichospermum		2	0.483091787	CER-S	Jul.	W1
CRJ1-B-W1	Cyanobacteria	Cyanophyceae	Synechococcales	Pseudanabaena		5	1.207729469	CER-S	Jul.	W1
CRJ1-B-W1	Chlorophyta	Chlorophyceae	Chlorellales	Volvox	Isolated_cells	7	1.690821256	CER-S	Jul.	W1
CRJ1-B-W1	Chlorophyta	Chlorophyceae	Sphaeropleales	Coelastrum_microporum		22	5.314009662	CER-S	Jul.	W1
CRJ1-B-W1	Chlorophyta	Chlorophyceae	Sphaeropleales	Monoraphidium		12	2.898550725	CER-S	Jul.	W1
CRJ1-B-W1	Chlorophyta	Chlorophyceae	Sphaeropleales	Schroederia		5	1.207729469	CER-S	Jul.	W1
CRJ1-B-W1	Streptophyta	Zygnematophyceae	Desmidiales	Cosmarium		12	2.898550725	CER-S	Jul.	W1
CRJ1-B-W1	Bacillariophyta	Mediophyceae	Stephanodiscales	Cyclotella		10	2.415458937	CER-S	Jul.	W1
CRJ1-B-W2	Cyanobacteria	Cyanophyceae	Chroococcales	Aphanothece		19	4.622871046	CER-S	Jul.	W2
CRJ1-B-W2	Cyanobacteria	Cyanophyceae	Chroococcales	Microcystis	Isolated_cells	244	59.36739659	CER-S	Jul.	W2
CRJ1-B-W2	Cyanobacteria	Cyanophyceae	Nostocales	Aphanizomenon		6	1.459854015	CER-S	Jul.	W2
CRJ1-B-W2	Cyanobacteria	Cyanophyceae	Nostocales	Dolichospermum		10	2.433090024	CER-S	Jul.	W2
CRJ1-B-W2	Cyanobacteria	Cyanophyceae	Synechococcales	Limnothrix		7	1.703163017	CER-S	Jul.	W2
CRJ1-B-W2	Cyanobacteria	Cyanophyceae	Synechococcales	Pseudanabaena		9	2.189781022	CER-S	Jul.	W2
CRJ1-B-W2	Chlorophyta	Chlorophyceae	Sphaeropleales	Coelastrum_microporum		37	9.00243309	CER-S	Jul.	W2
CRJ1-B-W2	Chlorophyta	Chlorophyceae	Sphaeropleales	Monoraphidium		8	1.946472019	CER-S	Jul.	W2
CRJ1-B-W2	Chlorophyta	Chlorophyceae	Sphaeropleales	Schroederia		5	1.216545012	CER-S	Jul.	W2
CRJ1-B-W2	Chlorophyta	Chlorophyceae	Sphaeropleales	Scenedesmus		2	0.486618005	CER-S	Jul.	W2
CRJ1-B-W2	Chlorophyta	Trebouxiophyceae	Chlorellales	Oocystis_lacustris		37	9.00243309	CER-S	Jul.	W2
CRJ1-B-W2	Streptophyta	Zygnematophyceae	Desmidiales	Cosmarium		9	2.189781022	CER-S	Jul.	W2
CRJ1-B-W2	Bacillariophyta	Mediophyceae	Stephanodiscales	Cyclotella		4	0.97323601	CER-S	Jul.	W2
CRJ1-B-W2	Cryptophyta	Cryptophyceae	Cryptomonadales	Cryptomonas		4	0.97323601	CER-S	Jul.	W2
CRJ1-B-W2	Cryptophyta	Cryptophyceae	Cryptomonadales	Chroomonas		10	2.433090024	CER-S	Jul.	W2
CRJ1-B-W3	Cyanobacteria	Cyanophyceae	Chroococcales	Aphanothece		30	5.882352941	CER-S	Jul.	W3
CRJ1-B-W3	Cyanobacteria	Cyanophyceae	Chroococcales	Microcystis	Isolated_cells	370	72.54901961	CER-S	Jul.	W3
CRJ1-B-W3	Cyanobacteria	Cyanophyceae	Nostocales	Aphanizomenon		7	1.37254902	CER-S	Jul.	W3
CRJ1-B-W3	Cyanobacteria	Cyanophyceae	Nostocales	Dolichospermum		5	0.980392157	CER-S	Jul.	W3
CRJ1-B-W3	Cyanobacteria	Cyanophyceae	Synechococcales	Limnothrix		3	0.588235294	CER-S	Jul.	W3
CRJ1-B-W3	Cyanobacteria	Cyanophyceae	Synechococcales	Pseudanabaena		7	1.37254902	CER-S	Jul.	W3
CRJ1-B-W3	Chlorophyta	Chlorophyceae	Sphaeropleales	Coelastrum_microporum		27	5.294117647	CER-S	Jul.	W3
CRJ1-B-W3	Chlorophyta	Chlorophyceae	Sphaeropleales	Monoraphidium		3	0.588235294	CER-S	Jul.	W3
CRJ1-B-W3	Chlorophyta	Chlorophyceae	Sphaeropleales	Schroederia		14	2.745098039	CER-S	Jul.	W3
CRJ1-B-W3	Chlorophyta	Chlorophyceae	Sphaeropleales	Scenedesmus		3	0.588235294	CER-S	Jul.	W3
CRJ1-B-W3	Chlorophyta	Trebouxiophyceae	Chlorellales	Oocystis_lacustris		15	2.941176471	CER-S	Jul.	W3
CRJ1-B-W3	Streptophyta	Zygnematophyceae	Desmidiales	Cosmarium		4	0.784313725	CER-S	Jul.	W3
CRJ1-B-W3	Cryptophyta	Cryptophyceae	Cryptomonadales	Cryptomonas		7	1.37254902	CER-S	Jul.	W3
CRJ1-B-W3	Cryptophyta	Cryptophyceae	Cryptomonadales	Chroomonas		15	2.941176471	CER-S	Jul.	W3
CRJ1-C-W1	Cyanobacteria	Cyanophyceae	Chroococcales	Aphanothece		6	0.953895072	CER-S	Aug.	W1
CRJ1-C-W1	Cyanobacteria	Cyanophyceae	Chroococcales	Microcystis	Isolated_cells	585	93.00476948	CER-S	Aug.	W1
CRJ1-C-W1	Cyanobacteria	Cyanophyceae	Chroococcales	Dolichospermum		1	0.158982512	CER-S	Aug.	W1
CRJ1-C-W1	Cyanobacteria	Cyanophyceae	Synechococcales	Pseudanabaena		2	0.317965024	CER-S	Aug.	W1
CRJ1-C-W1	Chlorophyta	Chlorophyceae	Sphaeropleales	Coelastrum_microporum		11	1.748807631	CER-S	Aug.	W1
CRJ1-C-W1	Chlorophyta	Chlorophyceae	Sphaeropleales	Monoraphidium		12	1.907790143	CER-S	Aug.	W1
CRJ1-C-W1	Chlorophyta	Chlorophyceae	Sphaeropleales	Tetraedron_minimum		2	0.317965024	CER-S	Aug.	W1
CRJ1-C-W1	Cryptophyta	Cryptophyceae	Cryptomonadales	Cryptomonas		4	0.635930048	CER-S	Aug.	W1
CRJ1-C-W1	Cryptophyta	Cryptophyceae	Cryptomonadales	Chroomonas		6	0.953895072	CER-S	Aug.	W1
CRJ1-C-W2	Cyanobacteria	Cyanophyceae	Chroococcales	Aphanothece		2	0.390625	CER-S	Aug.	W2
CRJ1-C-W2	Cyanobacteria	Cyanophyceae	Chroococcales	Microcystis	Isolated_cells	482	94.140625	CER-S	Aug.	W2
CRJ1-C-W2	Cyanobacteria	Cyanophyceae	Nostocales	Dolichospermum		3	0.5859375	CER-S	Aug.	W2
CRJ1-C-W2	Cyanobacteria	Cyanophyceae	Synechococcales	Pseudanabaena		2	0.390625	CER-S	Aug.	W2
CRJ1-C-W2	Chlorophyta	Chlorophyceae	Sphaeropleales	Coelastrum_microporum		1	0.1953125	CER-S	Aug.	W2
CRJ1-C-W2	Chlorophyta	Chlorophyceae	Sphaeropleales	Monoraphidium		9	1.7578125	CER-S	Aug.	W2
CRJ1-C-W2	Bacillariophyta	Bacillariophyceae	Naviculales	Navicula		4	0.78125	CER-S	Aug.	W2
CRJ1-C-W2	Bacillariophyta	Bacillariophyceae	Achnanthales	Cocconeis		4	0.78125	CER-S	Aug.	W2
CRJ1-C-W2	Cryptophyta	Cryptophyceae	Cryptomonadales	Cryptomonas		3	0.5859375	CER-S	Aug.	W2
CRJ1-C-W2	Cryptophyta	Cryptophyceae	Cryptophyceae	Chroomonas		2	0.390625	CER-S	Aug.	W2
CRJ1-C-W3	Cyanobacteria	Cyanophyceae	Chroococcales	Aphanothece		5	1.243781095	CER-S	Aug.	W3
CRJ1-C-W3	Cyanobacteria	Cyanophyceae	Chroococcales	Microcystis	Isolated_cells	370	92.039801	CER-S	Aug.	W3
CRJ1-C-W3	Cyanobacteria	Cyanophyceae	Chroococcales	Dolichospermum		5	1.243781095	CER-S	Aug.	W3
CRJ1-C-W3	Chlorophyta	Trebouxiophyceae	Chlorellales	Oocystis_lacustris		15	3.731343284	CER-S	Aug.	W3
CRJ1-C-W3	Cryptophyta	Cryptophyceae	Cryptomonadales	Cryptomonas		7	1.741293532	CER-S	Aug.	W3
CRJ1-D-W1	Cyanobacteria	Cyanophyceae	Chroococcales	Aphanothece		12	2.97029703	CER-S	Sep.	W1
CRJ1-D-W1	Cyanobacteria	Cyanophyceae	Chroococcales	Microcystis	Isolated_cells	30	7.425742574	CER-S	Sep.	W1
CRJ1-D-W1	Cyanobacteria	Cyanophyceae	Chroococcales	Dolichospermum		5	1.237623762	CER-S	Sep.	W1
CRJ1-D-W1	Cyanobacteria	Cyanophyceae	Synechococcales	Planktolyngbya		9	2.227722772	CER-S	Sep.	W1
CRJ1-D-W1	Cyanobacteria	Cyanophyceae	Synechococcales	Pseudanabaena		16	3.96039604	CER-S	Sep.	W1
CRJ1-D-W1	Chlorophyta	Chlorophyceae	Sphaeropleales	Coelastrum_microporum		44	10.89108911	CER-S	Sep.	W1
CRJ1-D-W1	Chlorophyta	Chlorophyceae	Sphaeropleales	Monoraphidium		5	1.237623762	CER-S	Sep.	W1
CRJ1-D-W1	Chlorophyta	Chlorophyceae	Sphaeropleales	Pediastrum		1	0.247524752	CER-S	Sep.	W1
CRJ1-D-W1	Chlorophyta	Chlorophyceae	Sphaeropleales	Schroederia		7	1.732673267	CER-S	Sep.	W1
CRJ1-D-W1	Chlorophyta	Chlorophyceae	Sphaeropleales	Tetraedron_minimum		5	1.237623762	CER-S	Sep.	W1
CRJ1-D-W1	Chlorophyta	Trebouxiophyceae	Chlorellales	Oocystis_lacustris		10	2.475247525	CER-S	Sep.	W1
CRJ1-D-W1	Bacillariophyta	Bacillariophyceae	Achnanthales	Cocconeis		4	0.99009901	CER-S	Sep.	W1
CRJ1-D-W1	Bacillariophyta	Bacillariophyceae	Bacillariales	Nitzschia		1	0.247524752	CER-S	Sep.	W1
CRJ1-D-W1	Bacillariophyta	Bacillariophyceae	Fragilariales	Fragilaria		7	1.732673267	CER-S	Sep.	W1
CRJ1-D-W1	Bacillariophyta	Bacillariophyceae	Naviculales	Navicula		4	0.99009901	CER-S	Sep.	W1
CRJ1-D-W1	Bacillariophyta	Mediophyceae	Stephanodiscales	Cyclotella		10	2.475247525	CER-S	Sep.	W1
CRJ1-D-W1	Cryptophyta	Cryptophyceae	Cryptomonadales	Cryptomonas		56	13.86138614	CER-S	Sep.	W1
CRJ1-D-W1	Cryptophyta	Cryptophyceae	Cryptomonadales	Chroomonas		178	44.05940594	CER-S	Sep.	W1
CRJ1-D-W2	Cyanobacteria	Cyanophyceae	Chroococcales	Aphanothece		18	4.736842105	CER-S	Sep.	W2
CRJ1-D-W2	Cyanobacteria	Cyanophyceae	Chroococcales	Microcystis	Isolated_cells	36	9.473684211	CER-S	Sep.	W2
CRJ1-D-W2	Cyanobacteria	Cyanophyceae	Chroococcales	Oocystis_lacustris		5	1.315789474	CER-S	Sep.	W2
CRJ1-D-W2	Cyanobacteria	Cyanophyceae	Nostocales	Dolichospermum		1	0.263157895	CER-S	Sep.	W2
CRJ1-D-W2	Cyanobacteria	Cyanophyceae	Synechococcales	Planktolyngbya		5	1.315789474	CER-S	Sep.	W2
CRJ1-D-W2	Cyanobacteria	Cyanophyceae	Synechococcales	Pseudanabaena		10	2.631578947	CER-S	Sep.	W2
CRJ1-D-W2	Chlorophyta	Chlorophyceae	Sphaeropleales	Coelastrum_microporum		15	3.947368421	CER-S	Sep.	W2
CRJ1-D-W2	Chlorophyta	Chlorophyceae	Sphaeropleales	Scenedesmus		3	0.789473684	CER-S	Sep.	W2
CRJ1-D-W2	Chlorophyta	Chlorophyceae	Sphaeropleales	Monoraphidium		11	2.894736842	CER-S	Sep.	W2
CRJ1-D-W2	Chlorophyta	Chlorophyceae	Sphaeropleales	Schroederia		8	2.105263158	CER-S	Sep.	W2
CRJ1-D-W2	Bacillariophyta	Bacillariophyceae	Achnanthales	Cocconeis		2	0.526315789	CER-S	Sep.	W2
CRJ1-D-W2	Bacillariophyta	Mediophyceae	Fragilariales	Fragilaria		3	0.789473684	CER-S	Sep.	W2
CRJ1-D-W2	Bacillariophyta	Mediophyceae	Naviculales	Navicula		4	1.052631579	CER-S	Sep.	W2
CRJ1-D-W2	Bacillariophyta	Mediophyceae	Rhabdonematales	Diatoma		1	0.263157895	CER-S	Sep.	W2
CRJ1-D-W2	Bacillariophyta	Mediophyceae	Stephanodiscales	Cyclotella		10	2.631578947	CER-S	Sep.	W2
CRJ1-D-W2	Cryptophyta	Cryptophyceae	Cryptomonadales	Cryptomonas		75	19.73684211	CER-S	Sep.	W2
CRJ1-D-W2	Cryptophyta	Cryptophyceae	Cryptomonadales	Chroomonas		170	44.73684211	CER-S	Sep.	W2
CRJ1-D-W2	Miozoa	Dinophyceae	Gonyaulacales	Ceratium_hirundinella		3	0.789473684	CER-S	Sep.	W2
CRJ1-D-W3	Cyanobacteria	Cyanophyceae	Chroococcales	Aphanothece		7	1.58013544	CER-S	Sep.	W3
CRJ1-D-W3	Cyanobacteria	Cyanophyceae	Chroococcales	Microcystis	Isolated_cells	34	7.674943567	CER-S	Sep.	W3
CRJ1-D-W3	Cyanobacteria	Cyanophyceae	Nostocales	Dolichospermum		10	2.257336343	CER-S	Sep.	W3
CRJ1-D-W3	Cyanobacteria	Cyanophyceae	Synechococcales	Pseudanabaena		3	0.677200903	CER-S	Sep.	W3
CRJ1-D-W3	Chlorophyta	Chlorophyceae	Sphaeropleales	Coelastrum_microporum		10	2.257336343	CER-S	Sep.	W3
CRJ1-D-W3	Chlorophyta	Chlorophyceae	Sphaeropleales	Monoraphidium		3	0.677200903	CER-S	Sep.	W3
CRJ1-D-W3	Chlorophyta	Trebouxiophyceae	Chlorellales	Oocystis_lacustris		5	1.128668172	CER-S	Sep.	W3
CRJ1-D-W3	Bacillariophyta	Bacillariophyceae	Naviculales	Navicula		2	0.451467269	CER-S	Sep.	W3
CRJ1-D-W3	Bacillariophyta	Mediophyceae	Stephanodiscales	Cyclotella		10	2.257336343	CER-S	Sep.	W3
CRJ1-D-W3	Cryptophyta	Cryptophyceae	Cryptomonadales	Cryptomonas		70	15.8013544	CER-S	Sep.	W3
CRJ1-D-W3	Cryptophyta	Cryptophyceae	Cryptomonadales	Chroomonas		285	64.33408578	CER-S	Sep.	W3
CRJ1-D-W3	Miozoa	Dinophyceae	Gonyaulacales	Ceratium_hirundinella		4	0.902934537	CER-S	Sep.	W3
CRJ2-B-W1	Cyanobacteria	Cyanophyceae	Chroococcales	Aphanothece		41	7.721280603	CER-L	Jul.	W1
CRJ2-B-W1	Cyanobacteria	Cyanophyceae	Chroococcales	Chroococcus		5	0.941619586	CER-L	Jul.	W1
CRJ2-B-W1	Cyanobacteria	Cyanophyceae	Nostocales	Aphanizomenon		3	0.564971751	CER-L	Jul.	W1
CRJ2-B-W1	Cyanobacteria	Cyanophyceae	Nostocales	Dolichospermum		11	2.071563089	CER-L	Jul.	W1
CRJ2-B-W1	Cyanobacteria	Cyanophyceae	Oscillatoriales	Planktothrix		2	0.376647834	CER-L	Jul.	W1
CRJ2-B-W1	Cyanobacteria	Cyanophyceae	Synechococcales	Merismopedia		10	1.883239171	CER-L	Jul.	W1
CRJ2-B-W1	Cyanobacteria	Cyanophyceae	Synechococcales	Planktolyngbya		2	0.376647834	CER-L	Jul.	W1
CRJ2-B-W1	Cyanobacteria	Cyanophyceae	Synechococcales	Pseudanabaena		5	0.941619586	CER-L	Jul.	W1
CRJ2-B-W1	Cyanobacteria	Cyanophyceae	Synechococcales	Snowella		5	0.941619586	CER-L	Jul.	W1
CRJ2-B-W1	Chlorophyta	Chlorophyceae	Chlorellales	Oocystis_lacustris		140	26.3653484	CER-L	Jul.	W1
CRJ2-B-W1	Chlorophyta	Chlorophyceae	Chlorellales	Lagerheimia		10	1.883239171	CER-L	Jul.	W1
CRJ2-B-W1	Chlorophyta	Chlorophyceae	Sphaeropleales	Coelastrum_microporum		35	6.5913371	CER-L	Jul.	W1
CRJ2-B-W1	Chlorophyta	Chlorophyceae	Sphaeropleales	Coenochloris		31	5.838041431	CER-L	Jul.	W1
CRJ2-B-W1	Chlorophyta	Chlorophyceae	Sphaeropleales	Monoraphidium		3	0.564971751	CER-L	Jul.	W1
CRJ2-B-W1	Chlorophyta	Chlorophyceae	Sphaeropleales	Scenedesmus		30	5.649717514	CER-L	Jul.	W1
CRJ2-B-W1	Chlorophyta	Chlorophyceae	Sphaeropleales	Tetraedron		6	1.129943503	CER-L	Jul.	W1
CRJ2-B-W1	Streptophyta	Zygnematophyceae	Desmidiales	Cosmacladium		35	6.5913371	CER-L	Jul.	W1
CRJ2-B-W1	Streptophyta	Zygnematophyceae	Desmidiales	Cosmarium		17	3.201506591	CER-L	Jul.	W1
CRJ2-B-W1	Streptophyta	Zygnematophyceae	Desmidiales	Euastrum		1	0.188323917	CER-L	Jul.	W1
CRJ2-B-W1	Streptophyta	Zygnematophyceae	Desmidiales	Staurastrum		1	0.188323917	CER-L	Jul.	W1
CRJ2-B-W1	Streptophyta	Zygnematophyceae	Klebsormidiales	Elakatothrix		39	7.344632768	CER-L	Jul.	W1
CRJ2-B-W1	Bacillariophyta	Mediophyceae	Bacillariales	Nitzschia		10	1.883239171	CER-L	Jul.	W1
CRJ2-B-W1	Bacillariophyta	Mediophyceae	Naviculales	Navicula		10	1.883239171	CER-L	Jul.	W1
CRJ2-B-W1	Bacillariophyta	Mediophyceae	Stephanodiscales	Cyclotella		42	7.90960452	CER-L	Jul.	W1
CRJ2-B-W1	Bacillariophyta	Mediophyceae	Rhabdonematales	Diatoma		1	0.188323917	CER-L	Jul.	W1
CRJ2-B-W1	Cryptophyta	Cryptophyceae	Cryptomonadales	Cryptomonas		22	4.143126177	CER-L	Jul.	W1
CRJ2-B-W1	Cryptophyta	Cryptophyceae	Cryptomonadales	Chroomonas		12	2.259887006	CER-L	Jul.	W1
CRJ2-B-W1	Miozoa	Dinophyceae	Gonyaulacales	Ceratium_hirundinella		2	0.376647834	CER-L	Jul.	W1
CRJ2-B-W2	Cyanobacteria	Cyanophyceae	Chroococcales	Aphanothece		34	8.232445521	CER-L	Jul.	W2
CRJ2-B-W2	Cyanobacteria	Cyanophyceae	Chroococcales	Chroococcus		15	3.631961259	CER-L	Jul.	W2
CRJ2-B-W2	Cyanobacteria	Cyanophyceae	Nostocales	Aphanizomenon		0	0	CER-L	Jul.	W2
CRJ2-B-W2	Cyanobacteria	Cyanophyceae	Nostocales	Dolichospermum		1	0.242130751	CER-L	Jul.	W2
CRJ2-B-W2	Cyanobacteria	Cyanophyceae	Oscillatoriales	Planktothrix		2	0.484261501	CER-L	Jul.	W2
CRJ2-B-W2	Cyanobacteria	Cyanophyceae	Synechococcales	Merismopedia		7	1.694915254	CER-L	Jul.	W2
CRJ2-B-W2	Cyanobacteria	Cyanophyceae	Synechococcales	Pseudanabaena		20	4.842615012	CER-L	Jul.	W2
CRJ2-B-W2	Cyanobacteria	Cyanophyceae	Synechococcales	Snowella		15	3.631961259	CER-L	Jul.	W2
CRJ2-B-W2	Chlorophyta	Chlorophyceae	Chlorellales	Oocystis_lacustris		80	19.37046005	CER-L	Jul.	W2
CRJ2-B-W2	Chlorophyta	Chlorophyceae	Chlorellales	Lagerheimia		5	1.210653753	CER-L	Jul.	W2
CRJ2-B-W2	Chlorophyta	Chlorophyceae	Sphaeropleales	Coelastrum_microporum		20	4.842615012	CER-L	Jul.	W2
CRJ2-B-W2	Chlorophyta	Chlorophyceae	Sphaeropleales	Coenochloris		17	4.11622276	CER-L	Jul.	W2
CRJ2-B-W2	Chlorophyta	Chlorophyceae	Sphaeropleales	Monoraphidium		1	0.242130751	CER-L	Jul.	W2
CRJ2-B-W2	Chlorophyta	Chlorophyceae	Sphaeropleales	Pediastrum_tetras		3	0.726392252	CER-L	Jul.	W2
CRJ2-B-W2	Chlorophyta	Chlorophyceae	Sphaeropleales	Scenedesmus		30	7.263922518	CER-L	Jul.	W2
CRJ2-B-W2	Chlorophyta	Chlorophyceae	Sphaeropleales	Schroederia		5	1.210653753	CER-L	Jul.	W2
CRJ2-B-W2	Chlorophyta	Chlorophyceae	Sphaeropleales	Tetraedron		15	3.631961259	CER-L	Jul.	W2
CRJ2-B-W2	Streptophyta	Zygnematophyceae	Desmidiales	Cosmacladium		26	6.295399516	CER-L	Jul.	W2
CRJ2-B-W2	Streptophyta	Zygnematophyceae	Desmidiales	Cosmarium		17	4.11622276	CER-L	Jul.	W2
CRJ2-B-W2	Streptophyta	Zygnematophyceae	Desmidiales	Closterium		3	0.726392252	CER-L	Jul.	W2
CRJ2-B-W2	Streptophyta	Zygnematophyceae	Desmidiales	Euastrum		3	0.726392252	CER-L	Jul.	W2
CRJ2-B-W2	Streptophyta	Zygnematophyceae	Desmidiales	Staurastrum		1	0.242130751	CER-L	Jul.	W2
CRJ2-B-W2	Streptophyta	Zygnematophyceae	Klebsormidiales	Elakatothrix		13	3.147699758	CER-L	Jul.	W2
CRJ2-B-W2	Bacillariophyta	Mediophyceae	Achnanthales	Cocconeis		10	2.421307506	CER-L	Jul.	W2
CRJ2-B-W2	Bacillariophyta	Mediophyceae	Bacillariales	Nitzschia		6	1.452784504	CER-L	Jul.	W2
CRJ2-B-W2	Bacillariophyta	Mediophyceae	Fragilariales	Fragilaria		5	1.210653753	CER-L	Jul.	W2
CRJ2-B-W2	Bacillariophyta	Mediophyceae	Naviculales	Navicula		7	1.694915254	CER-L	Jul.	W2
CRJ2-B-W2	Bacillariophyta	Mediophyceae	Stephanodiscales	Cyclotella		30	7.263922518	CER-L	Jul.	W2
CRJ2-B-W2	Bacillariophyta	Mediophyceae	Rhabdonematales	Diatoma		2	0.484261501	CER-L	Jul.	W2
CRJ2-B-W2	Cryptophyta	Cryptophyceae	Cryptomonadales	Cryptomonas		5	1.210653753	CER-L	Jul.	W2
CRJ2-B-W2	Cryptophyta	Cryptophyceae	Cryptomonadales	Chroomonas		15	3.631961259	CER-L	Jul.	W2
CRJ2-B-W3	Cyanobacteria	Cyanophyceae	Chroococcales	Aphanothece		44	12.02185792	CER-L	Jul.	W3
CRJ2-B-W3	Cyanobacteria	Cyanophyceae	Chroococcales	Chroococcus		10	2.732240437	CER-L	Jul.	W3
CRJ2-B-W3	Cyanobacteria	Cyanophyceae	Nostocales	Dolichospermum		9	2.459016393	CER-L	Jul.	W3
CRJ2-B-W3	Cyanobacteria	Cyanophyceae	Synechococcales	Merismopedia		5	1.366120219	CER-L	Jul.	W3
CRJ2-B-W3	Cyanobacteria	Cyanophyceae	Synechococcales	Snowella		16	4.371584699	CER-L	Jul.	W3
CRJ2-B-W3	Chlorophyta	Chlorophyceae	Chlorellales	Oocystis_lacustris		75	20.49180328	CER-L	Jul.	W3
CRJ2-B-W3	Chlorophyta	Chlorophyceae	Chlorellales	Lagerheimia		11	3.005464481	CER-L	Jul.	W3
CRJ2-B-W3	Chlorophyta	Chlorophyceae	Sphaeropleales	Coelastrum_microporum		45	12.29508197	CER-L	Jul.	W3
CRJ2-B-W3	Chlorophyta	Chlorophyceae	Sphaeropleales	Coenochloris		3	0.819672131	CER-L	Jul.	W3
CRJ2-B-W3	Chlorophyta	Chlorophyceae	Sphaeropleales	Monoraphidium		12	3.278688525	CER-L	Jul.	W3
CRJ2-B-W3	Chlorophyta	Chlorophyceae	Sphaeropleales	Scenedesmus		20	5.464480874	CER-L	Jul.	W3
CRJ2-B-W3	Chlorophyta	Chlorophyceae	Sphaeropleales	Schroederia		3	0.819672131	CER-L	Jul.	W3
CRJ2-B-W3	Chlorophyta	Chlorophyceae	Sphaeropleales	Tetraedron		12	3.278688525	CER-L	Jul.	W3
CRJ2-B-W3	Streptophyta	Zygnematophyceae	Desmidiales	Cosmacladium		12	3.278688525	CER-L	Jul.	W3
CRJ2-B-W3	Streptophyta	Zygnematophyceae	Desmidiales	Cosmarium		5	1.366120219	CER-L	Jul.	W3
CRJ2-B-W3	Streptophyta	Zygnematophyceae	Desmidiales	Staurastrum		1	0.273224044	CER-L	Jul.	W3
CRJ2-B-W3	Streptophyta	Zygnematophyceae	Klebsormidiales	Elakatothrix		6	1.639344262	CER-L	Jul.	W3
CRJ2-B-W3	Bacillariophyta	Mediophyceae	Achnanthales	Cocconeis		16	4.371584699	CER-L	Jul.	W3
CRJ2-B-W3	Bacillariophyta	Mediophyceae	Bacillariales	Nitzschia		4	1.092896175	CER-L	Jul.	W3
CRJ2-B-W3	Bacillariophyta	Mediophyceae	Fragilariales	Fragilaria		2	0.546448087	CER-L	Jul.	W3
CRJ2-B-W3	Bacillariophyta	Mediophyceae	Stephanodiscales	Cyclotella		44	12.02185792	CER-L	Jul.	W3
CRJ2-B-W3	Cryptophyta	Cryptophyceae	Cryptomonadales	Cryptomonas		1	0.273224044	CER-L	Jul.	W3
CRJ2-B-W3	Cryptophyta	Cryptophyceae	Cryptomonadales	Chroomonas		10	2.732240437	CER-L	Jul.	W3
CRJ2-C-W1	Cyanobacteria	Cyanophyceae	Chroococcales	Aphanothece		9	2.068965517	CER-L	Aug.	W1
CRJ2-C-W1	Cyanobacteria	Cyanophyceae	Chroococcales	Chroococcus		18	4.137931034	CER-L	Aug.	W1
CRJ2-C-W1	Cyanobacteria	Cyanophyceae	Nostocales	Aphanizomenon		3	0.689655172	CER-L	Aug.	W1
CRJ2-C-W1	Cyanobacteria	Cyanophyceae	Nostocales	Dolichospermum		6	1.379310345	CER-L	Aug.	W1
CRJ2-C-W1	Cyanobacteria	Cyanophyceae	Oscillatoriales	Phormidium		3	0.689655172	CER-L	Aug.	W1
CRJ2-C-W1	Cyanobacteria	Cyanophyceae	Synechococcales	Merismopedia		100	22.98850575	CER-L	Aug.	W1
CRJ2-C-W1	Cyanobacteria	Cyanophyceae	Synechococcales	Limnothrix		4	0.91954023	CER-L	Aug.	W1
CRJ2-C-W1	Cyanobacteria	Cyanophyceae	Synechococcales	Pseudanabaena		2	0.459770115	CER-L	Aug.	W1
CRJ2-C-W1	Cyanobacteria	Cyanophyceae	Synechococcales	Snowella		40	9.195402299	CER-L	Aug.	W1
CRJ2-C-W1	Chlorophyta	Chlorophyceae	Chlorellales	Oocystis_lacustris		18	4.137931034	CER-L	Aug.	W1
CRJ2-C-W1	Chlorophyta	Chlorophyceae	Chlorellales	Lagerheimia		4	0.91954023	CER-L	Aug.	W1
CRJ2-C-W1	Chlorophyta	Chlorophyceae	Sphaeropleales	Coelastrum_microporum		20	4.597701149	CER-L	Aug.	W1
CRJ2-C-W1	Chlorophyta	Chlorophyceae	Sphaeropleales	Monoraphidium		5	1.149425287	CER-L	Aug.	W1
CRJ2-C-W1	Chlorophyta	Chlorophyceae	Sphaeropleales	Scenedesmus		4	0.91954023	CER-L	Aug.	W1
CRJ2-C-W1	Chlorophyta	Chlorophyceae	Sphaeropleales	Tetraedron		12	2.75862069	CER-L	Aug.	W1
CRJ2-C-W1	Chlorophyta	Chlorophyceae	Trebouxiophyceae	Crucigenia		5	1.149425287	CER-L	Aug.	W1
CRJ2-C-W1	Streptophyta	Zygnematophyceae	Desmidiales	Cosmacladium		34	7.816091954	CER-L	Aug.	W1
CRJ2-C-W1	Streptophyta	Zygnematophyceae	Desmidiales	Cosmarium		3	0.689655172	CER-L	Aug.	W1
CRJ2-C-W1	Streptophyta	Zygnematophyceae	Desmidiales	Closterium		7	1.609195402	CER-L	Aug.	W1
CRJ2-C-W1	Streptophyta	Zygnematophyceae	Desmidiales	Staurastrum		1	0.229885057	CER-L	Aug.	W1
CRJ2-C-W1	Streptophyta	Zygnematophyceae	Klebsormidiales	Elakatothrix		7	1.609195402	CER-L	Aug.	W1
CRJ2-C-W1	Bacillariophyta	Mediophyceae	Achnanthales	Cocconeis		6	1.379310345	CER-L	Aug.	W1
CRJ2-C-W1	Bacillariophyta	Mediophyceae	Bacillariales	Nitzschia		3	0.689655172	CER-L	Aug.	W1
CRJ2-C-W1	Bacillariophyta	Mediophyceae	Licmophorales	Ulnaria		4	0.91954023	CER-L	Aug.	W1
CRJ2-C-W1	Bacillariophyta	Mediophyceae	Naviculales	Navicula		31	7.126436782	CER-L	Aug.	W1
CRJ2-C-W1	Bacillariophyta	Mediophyceae	Stephanodiscales	Cyclotella		15	3.448275862	CER-L	Aug.	W1
CRJ2-C-W1	Bacillariophyta	Mediophyceae	Rhabdonematales	Diatoma		3	0.689655172	CER-L	Aug.	W1
CRJ2-C-W1	Cryptophyta	Cryptophyceae	Cryptomonadales	Cryptomonas		40	9.195402299	CER-L	Aug.	W1
CRJ2-C-W1	Cryptophyta	Cryptophyceae	Cryptomonadales	Chroomonas		26	5.977011494	CER-L	Aug.	W1
CRJ2-C-W1	Miozoa	Dinophyceae	Gonyaulacales	Ceratium_hirundinella		2	0.459770115	CER-L	Aug.	W1
CRJ2-C-W2	Cyanobacteria	Cyanophyceae	Chroococcales	Aphanothece		72	19.67213115	CER-L	Aug.	W2
CRJ2-C-W2	Cyanobacteria	Cyanophyceae	Chroococcales	Chroococcus		3	0.819672131	CER-L	Aug.	W2
CRJ2-C-W2	Cyanobacteria	Cyanophyceae	Nostocales	Aphanizomenon		5	1.366120219	CER-L	Aug.	W2
CRJ2-C-W2	Cyanobacteria	Cyanophyceae	Nostocales	Dolichospermum		4	1.092896175	CER-L	Aug.	W2
CRJ2-C-W2	Cyanobacteria	Cyanophyceae	Synechococcales	Merismopedia		60	16.39344262	CER-L	Aug.	W2
CRJ2-C-W2	Cyanobacteria	Cyanophyceae	Synechococcales	Limnothrix		8	2.18579235	CER-L	Aug.	W2
CRJ2-C-W2	Cyanobacteria	Cyanophyceae	Synechococcales	Planktolyngbya		4	1.092896175	CER-L	Aug.	W2
CRJ2-C-W2	Cyanobacteria	Cyanophyceae	Synechococcales	Pseudanabaena		11	3.005464481	CER-L	Aug.	W2
CRJ2-C-W2	Cyanobacteria	Cyanophyceae	Synechococcales	Snowella		60	16.39344262	CER-L	Aug.	W2
CRJ2-C-W2	Chlorophyta	Chlorophyceae	Chlorellales	Oocystis_lacustris		22	6.010928962	CER-L	Aug.	W2
CRJ2-C-W2	Chlorophyta	Chlorophyceae	Chlorellales	Lagerheimia		6	1.639344262	CER-L	Aug.	W2
CRJ2-C-W2	Chlorophyta	Chlorophyceae	Sphaeropleales	Coelastrum_microporum		12	3.278688525	CER-L	Aug.	W2
CRJ2-C-W2	Chlorophyta	Chlorophyceae	Sphaeropleales	Monoraphidium		5	1.366120219	CER-L	Aug.	W2
CRJ2-C-W2	Chlorophyta	Chlorophyceae	Sphaeropleales	Scenedesmus		10	2.732240437	CER-L	Aug.	W2
CRJ2-C-W2	Chlorophyta	Chlorophyceae	Sphaeropleales	Tetraedron		6	1.639344262	CER-L	Aug.	W2
CRJ2-C-W2	Streptophyta	Zygnematophyceae	Desmidiales	Cosmacladium		13	3.551912568	CER-L	Aug.	W2
CRJ2-C-W2	Streptophyta	Zygnematophyceae	Desmidiales	Cosmarium		4	1.092896175	CER-L	Aug.	W2
CRJ2-C-W2	Streptophyta	Zygnematophyceae	Desmidiales	Closterium		2	0.546448087	CER-L	Aug.	W2
CRJ2-C-W2	Streptophyta	Zygnematophyceae	Klebsormidiales	Elakatothrix		11	3.005464481	CER-L	Aug.	W2
CRJ2-C-W2	Bacillariophyta	Mediophyceae	Achnanthales	Cocconeis		1	0.273224044	CER-L	Aug.	W2
CRJ2-C-W2	Bacillariophyta	Mediophyceae	Bacillariales	Nitzschia		3	0.819672131	CER-L	Aug.	W2
CRJ2-C-W2	Bacillariophyta	Mediophyceae	Fragilariales	Fragilaria		1	0.273224044	CER-L	Aug.	W2
CRJ2-C-W2	Bacillariophyta	Mediophyceae	Naviculales	Navicula		11	3.005464481	CER-L	Aug.	W2
CRJ2-C-W2	Bacillariophyta	Mediophyceae	Stephanodiscales	Cyclotella		10	2.732240437	CER-L	Aug.	W2
CRJ2-C-W2	Cryptophyta	Cryptophyceae	Cryptomonadales	Cryptomonas		3	0.819672131	CER-L	Aug.	W2
CRJ2-C-W2	Cryptophyta	Cryptophyceae	Cryptomonadales	Chroomonas		15	4.098360656	CER-L	Aug.	W2
CRJ2-C-W2	Miozoa	Dinophyceae	Gonyaulacales	Ceratium_hirundinella		4	1.092896175	CER-L	Aug.	W2
CRJ2-C-W3	Cyanobacteria	Cyanophyceae	Chroococcales	Aphanothece		80	20.25316456	CER-L	Aug.	W3
CRJ2-C-W3	Cyanobacteria	Cyanophyceae	Nostocales	Aphanizomenon		8	2.025316456	CER-L	Aug.	W3
CRJ2-C-W3	Cyanobacteria	Cyanophyceae	Nostocales	Dolichospermum		8	2.025316456	CER-L	Aug.	W3
CRJ2-C-W3	Cyanobacteria	Cyanophyceae	Synechococcales	Merismopedia		57	14.43037975	CER-L	Aug.	W3
CRJ2-C-W3	Cyanobacteria	Cyanophyceae	Synechococcales	Limnothrix		4	1.012658228	CER-L	Aug.	W3
CRJ2-C-W3	Cyanobacteria	Cyanophyceae	Synechococcales	Planktolyngbya		5	1.265822785	CER-L	Aug.	W3
CRJ2-C-W3	Cyanobacteria	Cyanophyceae	Synechococcales	Snowella		90	22.78481013	CER-L	Aug.	W3
CRJ2-C-W3	Chlorophyta	Chlorophyceae	Chlorellales	Oocystis_lacustris		23	5.82278481	CER-L	Aug.	W3
CRJ2-C-W3	Chlorophyta	Chlorophyceae	Chlorellales	Lagerheimia		4	1.012658228	CER-L	Aug.	W3
CRJ2-C-W3	Chlorophyta	Chlorophyceae	Sphaeropleales	Coelastrum_microporum		7	1.772151899	CER-L	Aug.	W3
CRJ2-C-W3	Chlorophyta	Chlorophyceae	Sphaeropleales	Monoraphidium		5	1.265822785	CER-L	Aug.	W3
CRJ2-C-W3	Chlorophyta	Chlorophyceae	Sphaeropleales	Scenedesmus		3	0.759493671	CER-L	Aug.	W3
CRJ2-C-W3	Chlorophyta	Chlorophyceae	Sphaeropleales	Schroederia		1	0.253164557	CER-L	Aug.	W3
CRJ2-C-W3	Chlorophyta	Chlorophyceae	Sphaeropleales	Tetraedron		7	1.772151899	CER-L	Aug.	W3
CRJ2-C-W3	Chlorophyta	Chlorophyceae	Trebouxiophyceae	Crucigenia		9	2.278481013	CER-L	Aug.	W3
CRJ2-C-W3	Chlorophyta	Chlorophyceae	Trebouxiophyceae	Dictyosphaerium		4	1.012658228	CER-L	Aug.	W3
CRJ2-C-W3	Streptophyta	Zygnematophyceae	Desmidiales	Cosmacladium		8	2.025316456	CER-L	Aug.	W3
CRJ2-C-W3	Streptophyta	Zygnematophyceae	Desmidiales	Cosmarium		1	0.253164557	CER-L	Aug.	W3
CRJ2-C-W3	Streptophyta	Zygnematophyceae	Desmidiales	Staurastrum		2	0.506329114	CER-L	Aug.	W3
CRJ2-C-W3	Streptophyta	Zygnematophyceae	Klebsormidiales	Elakatothrix		7	1.772151899	CER-L	Aug.	W3
CRJ2-C-W3	Bacillariophyta	Mediophyceae	Achnanthales	Cocconeis		4	1.012658228	CER-L	Aug.	W3
CRJ2-C-W3	Bacillariophyta	Mediophyceae	Bacillariales	Nitzschia		4	1.012658228	CER-L	Aug.	W3
CRJ2-C-W3	Bacillariophyta	Mediophyceae	Cymbellales	Cymbella		3	0.759493671	CER-L	Aug.	W3
CRJ2-C-W3	Bacillariophyta	Mediophyceae	Licmophorales	Ulnaria		5	1.265822785	CER-L	Aug.	W3
CRJ2-C-W3	Bacillariophyta	Mediophyceae	Naviculales	Navicula		7	1.772151899	CER-L	Aug.	W3
CRJ2-C-W3	Bacillariophyta	Mediophyceae	Stephanodiscales	Cyclotella		24	6.075949367	CER-L	Aug.	W3
CRJ2-C-W3	Cryptophyta	Cryptophyceae	Cryptomonadales	Cryptomonas		5	1.265822785	CER-L	Aug.	W3
CRJ2-C-W3	Cryptophyta	Cryptophyceae	Cryptomonadales	Chroomonas		10	2.53164557	CER-L	Aug.	W3
CRJ2-D-W1	Cyanobacteria	Cyanophyceae	Chroococcales	Aphanothece		40	9.828009828	CER-L	Sep.	W1
CRJ2-D-W1	Cyanobacteria	Cyanophyceae	Chroococcales	Chroococcus		1	0.245700246	CER-L	Sep.	W1
CRJ2-D-W1	Cyanobacteria	Cyanophyceae	Synechococcales	Merismopedia		11	2.702702703	CER-L	Sep.	W1
CRJ2-D-W1	Cyanobacteria	Cyanophyceae	Synechococcales	Limnothrix		13	3.194103194	CER-L	Sep.	W1
CRJ2-D-W1	Cyanobacteria	Cyanophyceae	Synechococcales	Pseudanabaena		12	2.948402948	CER-L	Sep.	W1
CRJ2-D-W1	Cyanobacteria	Cyanophyceae	Synechococcales	Snowella		15	3.685503686	CER-L	Sep.	W1
CRJ2-D-W1	Chlorophyta	Chlorophyceae	Chlorellales	Oocystis_lacustris		20	4.914004914	CER-L	Sep.	W1
CRJ2-D-W1	Chlorophyta	Chlorophyceae	Chlorellales	Lagerheimia		10	2.457002457	CER-L	Sep.	W1
CRJ2-D-W1	Chlorophyta	Chlorophyceae	Sphaeropleales	Coelastrum_microporum		14	3.43980344	CER-L	Sep.	W1
CRJ2-D-W1	Chlorophyta	Chlorophyceae	Sphaeropleales	Monoraphidium		10	2.457002457	CER-L	Sep.	W1
CRJ2-D-W1	Chlorophyta	Chlorophyceae	Sphaeropleales	Scenedesmus		11	2.702702703	CER-L	Sep.	W1
CRJ2-D-W1	Chlorophyta	Chlorophyceae	Sphaeropleales	Schroederia		5	1.228501229	CER-L	Sep.	W1
CRJ2-D-W1	Chlorophyta	Chlorophyceae	Sphaeropleales	Tetraedron		5	1.228501229	CER-L	Sep.	W1
CRJ2-D-W1	Chlorophyta	Chlorophyceae	Trebouxiophyceae	Crucigenia		5	1.228501229	CER-L	Sep.	W1
CRJ2-D-W1	Streptophyta	Zygnematophyceae	Desmidiales	Closterium		2	0.491400491	CER-L	Sep.	W1
CRJ2-D-W1	Streptophyta	Zygnematophyceae	Desmidiales	Euastrum		2	0.491400491	CER-L	Sep.	W1
CRJ2-D-W1	Streptophyta	Zygnematophyceae	Klebsormidiales	Elakatothrix		6	1.474201474	CER-L	Sep.	W1
CRJ2-D-W1	Bacillariophyta	Mediophyceae	Achnanthales	Cocconeis		20	4.914004914	CER-L	Sep.	W1
CRJ2-D-W1	Bacillariophyta	Mediophyceae	Bacillariales	Nitzschia		10	2.457002457	CER-L	Sep.	W1
CRJ2-D-W1	Bacillariophyta	Mediophyceae	Fragilariales	Fragilaria		2	0.491400491	CER-L	Sep.	W1
CRJ2-D-W1	Bacillariophyta	Mediophyceae	Licmophorales	Ulnaria		3	0.737100737	CER-L	Sep.	W1
CRJ2-D-W1	Bacillariophyta	Mediophyceae	Naviculales	Navicula		30	7.371007371	CER-L	Sep.	W1
CRJ2-D-W1	Bacillariophyta	Mediophyceae	Stephanodiscales	Cyclotella		26	6.388206388	CER-L	Sep.	W1
CRJ2-D-W1	Bacillariophyta	Mediophyceae	Rhabdonematales	Diatoma		6	1.474201474	CER-L	Sep.	W1
CRJ2-D-W1	Cryptophyta	Cryptophyceae	Cryptomonadales	Cryptomonas		32	7.862407862	CER-L	Sep.	W1
CRJ2-D-W1	Cryptophyta	Cryptophyceae	Cryptomonadales	Chroomonas		95	23.34152334	CER-L	Sep.	W1
CRJ2-D-W1	Miozoa	Dinophyceae	Gonyaulacales	Ceratium_hirundinella		1	0.245700246	CER-L	Sep.	W1
CRJ2-D-W2	Cyanobacteria	Cyanophyceae	Chroococcales	Aphanothece		85	26.72955975	CER-L	Sep.	W2
CRJ2-D-W2	Cyanobacteria	Cyanophyceae	Chroococcales	Chroococcus		5	1.572327044	CER-L	Sep.	W2
CRJ2-D-W2	Cyanobacteria	Cyanophyceae	Nostocales	Dolichospermum		1	0.314465409	CER-L	Sep.	W2
CRJ2-D-W2	Cyanobacteria	Cyanophyceae	Synechococcales	Merismopedia		40	12.57861635	CER-L	Sep.	W2
CRJ2-D-W2	Cyanobacteria	Cyanophyceae	Synechococcales	Planktolyngbya		1	0.314465409	CER-L	Sep.	W2
CRJ2-D-W2	Cyanobacteria	Cyanophyceae	Synechococcales	Pseudanabaena		13	4.088050314	CER-L	Sep.	W2
CRJ2-D-W2	Cyanobacteria	Cyanophyceae	Synechococcales	Snowella		20	6.289308176	CER-L	Sep.	W2
CRJ2-D-W2	Chlorophyta	Chlorophyceae	Chlorellales	Oocystis_lacustris		10	3.144654088	CER-L	Sep.	W2
CRJ2-D-W2	Chlorophyta	Chlorophyceae	Chlorellales	Lagerheimia		5	1.572327044	CER-L	Sep.	W2
CRJ2-D-W2	Chlorophyta	Chlorophyceae	Sphaeropleales	Coelastrum_microporum		5	1.572327044	CER-L	Sep.	W2
CRJ2-D-W2	Chlorophyta	Chlorophyceae	Sphaeropleales	Monoraphidium		5	1.572327044	CER-L	Sep.	W2
CRJ2-D-W2	Chlorophyta	Chlorophyceae	Sphaeropleales	Scenedesmus		3	0.943396226	CER-L	Sep.	W2
CRJ2-D-W2	Chlorophyta	Chlorophyceae	Sphaeropleales	Schroederia		3	0.943396226	CER-L	Sep.	W2
CRJ2-D-W2	Chlorophyta	Chlorophyceae	Trebouxiophyceae	Crucigenia		5	1.572327044	CER-L	Sep.	W2
CRJ2-D-W2	Streptophyta	Zygnematophyceae	Klebsormidiales	Elakatothrix		15	4.716981132	CER-L	Sep.	W2
CRJ2-D-W2	Bacillariophyta	Mediophyceae	Achnanthales	Cocconeis		10	3.144654088	CER-L	Sep.	W2
CRJ2-D-W2	Bacillariophyta	Mediophyceae	Bacillariales	Nitzschia		4	1.257861635	CER-L	Sep.	W2
CRJ2-D-W2	Bacillariophyta	Mediophyceae	Naviculales	Navicula		7	2.201257862	CER-L	Sep.	W2
CRJ2-D-W2	Bacillariophyta	Mediophyceae	Stephanodiscales	Cyclotella		9	2.830188679	CER-L	Sep.	W2
CRJ2-D-W2	Cryptophyta	Cryptophyceae	Cryptomonadales	Cryptomonas		27	8.490566038	CER-L	Sep.	W2
CRJ2-D-W2	Cryptophyta	Cryptophyceae	Cryptomonadales	Chroomonas		45	14.1509434	CER-L	Sep.	W2
CRJ2-D-W3	Cyanobacteria	Cyanophyceae	Chroococcales	Aphanothece		75	19.18158568	CER-L	Sep.	W3
CRJ2-D-W3	Cyanobacteria	Cyanophyceae	Chroococcales	Chroococcus		6	1.534526854	CER-L	Sep.	W3
CRJ2-D-W3	Cyanobacteria	Cyanophyceae	Nostocales	Aphanizomenon		1	0.255754476	CER-L	Sep.	W3
CRJ2-D-W3	Cyanobacteria	Cyanophyceae	Synechococcales	Merismopedia		35	8.95140665	CER-L	Sep.	W3
CRJ2-D-W3	Cyanobacteria	Cyanophyceae	Synechococcales	Limnothrix		4	1.023017903	CER-L	Sep.	W3
CRJ2-D-W3	Cyanobacteria	Cyanophyceae	Synechococcales	Pseudanabaena		7	1.79028133	CER-L	Sep.	W3
CRJ2-D-W3	Cyanobacteria	Cyanophyceae	Synechococcales	Snowella		24	6.138107417	CER-L	Sep.	W3
CRJ2-D-W3	Chlorophyta	Chlorophyceae	Chlorellales	Oocystis_lacustris		12	3.069053708	CER-L	Sep.	W3
CRJ2-D-W3	Chlorophyta	Chlorophyceae	Chlorellales	Lagerheimia		7	1.79028133	CER-L	Sep.	W3
CRJ2-D-W3	Chlorophyta	Chlorophyceae	Sphaeropleales	Coelastrum_microporum		6	1.534526854	CER-L	Sep.	W3
CRJ2-D-W3	Chlorophyta	Chlorophyceae	Sphaeropleales	Monoraphidium		7	1.79028133	CER-L	Sep.	W3
CRJ2-D-W3	Chlorophyta	Chlorophyceae	Sphaeropleales	Scenedesmus		8	2.046035806	CER-L	Sep.	W3
CRJ2-D-W3	Chlorophyta	Chlorophyceae	Sphaeropleales	Schroederia		7	1.79028133	CER-L	Sep.	W3
CRJ2-D-W3	Chlorophyta	Chlorophyceae	Sphaeropleales	Tetraedron		3	0.767263427	CER-L	Sep.	W3
CRJ2-D-W3	Chlorophyta	Chlorophyceae	Trebouxiophyceae	Crucigenia		9	2.301790281	CER-L	Sep.	W3
CRJ2-D-W3	Streptophyta	Zygnematophyceae	Desmidiales	Cosmarium		3	0.767263427	CER-L	Sep.	W3
CRJ2-D-W3	Streptophyta	Zygnematophyceae	Desmidiales	Euastrum		1	0.255754476	CER-L	Sep.	W3
CRJ2-D-W3	Streptophyta	Zygnematophyceae	Klebsormidiales	Elakatothrix		5	1.278772379	CER-L	Sep.	W3
CRJ2-D-W3	Bacillariophyta	Mediophyceae	Achnanthales	Cocconeis		10	2.557544757	CER-L	Sep.	W3
CRJ2-D-W3	Bacillariophyta	Mediophyceae	Bacillariales	Nitzschia		2	0.511508951	CER-L	Sep.	W3
CRJ2-D-W3	Bacillariophyta	Mediophyceae	Naviculales	Navicula		13	3.324808184	CER-L	Sep.	W3
CRJ2-D-W3	Bacillariophyta	Mediophyceae	Stephanodiscales	Cyclotella		15	3.836317136	CER-L	Sep.	W3
CRJ2-D-W3	Cryptophyta	Cryptophyceae	Cryptomonadales	Cryptomonas		45	11.50895141	CER-L	Sep.	W3
CRJ2-D-W3	Cryptophyta	Cryptophyceae	Cryptomonadales	Chroomonas		85	21.73913043	CER-L	Sep.	W3
CRJ2-D-W3	Miozoa	Dinophyceae	Gonyaulacales	Ceratium_hirundinella		1	0.255754476	CER-L	Sep.	W3
CTL-A-W1	Cyanobacteria	Cyanophyceae	Chroococcales	Microcystis	Isolated_cells	114	25.22	CRE	Jun.	W1
CTL-A-W1	Cyanobacteria	Cyanophyceae	Chroococcales	Synechocystis		55	12.2	CRE	Jun.	W1
CTL-A-W1	Chlorophyta	Chlorophyceae	Chlamydomonadales	Sphaerocystis		15	3.32	CRE	Jun.	W1
CTL-A-W1	Chlorophyta	Chlorophyceae	Chlamydomonadales	Phacotus		3	0.66	CRE	Jun.	W1
CTL-A-W1	Chlorophyta	Chlorophyceae	Sphaeropleales	Coelastrum		46	10.18	CRE	Jun.	W1
CTL-A-W1	Chlorophyta	Chlorophyceae	Sphaeropleales	Scenedesmus		1	0.22	CRE	Jun.	W1
CTL-A-W1	Chlorophyta	Chlorophyceae	Sphaeropleales	Schroederia		5	1.11	CRE	Jun.	W1
CTL-A-W1	Chlorophyta	Trebouxiophyceae	Chlorellales	Oocystis_lacustris		16	3.54	CRE	Jun.	W1
CTL-A-W1	Bacillariophyta	Bacillariophyceae	Fragilariales	Fragilaria		3	0.66	CRE	Jun.	W1
CTL-A-W1	Bacillariophyta	Mediophyceae	Stephanodiscales	Cyclotella		3	0.66	CRE	Jun.	W1
CTL-A-W1	Cryptophyta	Cryptophyceae	Cryptomonadales	Cryptomonas		20	4.42	CRE	Jun.	W1
CTL-A-W1	Cryptophyta	Cryptophyceae	Cryptomonadales	Chroomonas		165	36.5	CRE	Jun.	W1
CTL-A-W1	Miozoa	Dinophyceae	Gonyaulacales	Ceratium_hirundinella		6	1.3	CRE	Jun.	W1
CTL-A-W2	Cyanobacteria	Cyanophyceae	Chroococcales	Microcystis	Isolated_cells	177	41.6	CRE	Jun.	W2
CTL-A-W2	Cyanobacteria	Cyanophyceae	Oscillatoriales	Phormidium		2	0.5	CRE	Jun.	W2
CTL-A-W2	Chlorophyta	Chlorophyceae	Chlamydomonadales	Sphaerocystis		45	10.59	CRE	Jun.	W2
CTL-A-W2	Chlorophyta	Chlorophyceae	Sphaeropleales	Coelastrum		20	4.71	CRE	Jun.	W2
CTL-A-W2	Chlorophyta	Chlorophyceae	Sphaeropleales	Scenedesmus		3	0.71	CRE	Jun.	W2
CTL-A-W2	Chlorophyta	Chlorophyceae	Sphaeropleales	Schroederia		3	0.71	CRE	Jun.	W2
CTL-A-W2	Chlorophyta	Trebouxiophyceae	Chlorellales	Oocystis_lacustris		48	11.29	CRE	Jun.	W2
CTL-A-W2	Bacillariophyta	Bacillariophyceae	Thalassiophysales	Amphora		2	0.47	CRE	Jun.	W2
CTL-A-W2	Bacillariophyta	Coscinodiscophyceae	Stephanodiscales	Cyclotella		9	2.12	CRE	Jun.	W2
CTL-A-W2	Cryptophyta	Chlorophyceae	Cryptomonadales	Cryptomonas		17	4	CRE	Jun.	W2
CTL-A-W2	Cryptophyta	Chlorophyceae	Cryptomonadales	Chroomonas		95	22.35	CRE	Jun.	W2
CTL-A-W2	Miozoa	Dinophyceae	Gonyaulacales	Ceratium_hirundinella		4	0.9	CRE	Jun.	W2
CTL-A-W3	Cyanobacteria	Cyanophyceae	Chroococcales	Microcystis	Isolated_cells	130	34.9	CRE	Jun.	W3
CTL-A-W3	Cyanobacteria	Cyanophyceae	Oscillatoriales	Aphanizomenon		6	1.6	CRE	Jun.	W3
CTL-A-W3	Chlorophyta	Chlorophyceae	Chlamydomonadales	Sphaerocystis		43	11.56	CRE	Jun.	W3
CTL-A-W3	Chlorophyta	Chlorophyceae	Sphaeropleales	Coelastrum		20	5.38	CRE	Jun.	W3
CTL-A-W3	Chlorophyta	Chlorophyceae	Sphaeropleales	Schroederia		3	0.81	CRE	Jun.	W3
CTL-A-W3	Bacillariophyta	Trebouxiophyceae	Chlorellales	Oocystis_lacustris		22	5.91	CRE	Jun.	W3
CTL-A-W3	Bacillariophyta	Coscinodiscophyceae	Stephanodiscales	Cyclotella		5	1.34	CRE	Jun.	W3
CTL-A-W3	Cryptophyta	Cryptophyceae	Cryptomonadales	Cryptomonas		18	4.84	CRE	Jun.	W3
CTL-A-W3	Cryptophyta	Cryptophyceae	Cryptomonadales	Chroomonas		120	32.26	CRE	Jun.	W3
CTL-A-W3	Miozoa	Dinophyceae	Gonyaulacales	Ceratium_hirundinella		5	1.3	CRE	Jun.	W3
CTL-B-W1	Cyanobacteria	Cyanophyceae	Chroococcales	Chroococcus_Synechocystis		237	52.09	CRE	Jul.	W1
CTL-B-W1	Cyanobacteria	Cyanophyceae	Nostocales	Dolichospermum		2	0.4	CRE	Jul.	W1
CTL-B-W1	Chlorophyta	Cyanophyceae	Synechococcales	Coelomoron		2	0.4	CRE	Jul.	W1
CTL-B-W1	Chlorophyta	Chlorophyceae	Sphaeropleales	Coelastrum_microporum		195	42.86	CRE	Jul.	W1
CTL-B-W1	Chlorophyta	Chlorophyceae	Sphaeropleales	Scenedesmus		1	0.22	CRE	Jul.	W1
CTL-B-W1	Chlorophyta	Chlorophyceae	Sphaeropleales	Schroederia		1	0.22	CRE	Jul.	W1
CTL-B-W1	Chlorophyta	Trebouxiophyceae	Chlorellales	Oocystis_lacustris		2	0.44	CRE	Jul.	W1
CTL-B-W1	Streptophyta	Zygnematophyceae	Desmidiales	Closterium		1	0.22	CRE	Jul.	W1
CTL-B-W1	Bacillariophyta	Coscinodiscophyceae	Aulacoseirales	Aulacoseira		1	0.22	CRE	Jul.	W1
CTL-B-W1	Cryptophyta	Cryptophyceae	Cryptomonadales	Cryptomonas		4	0.88	CRE	Jul.	W1
CTL-B-W1	Cryptophyta	Cryptophyceae	Cryptomonadales	Chroomonas		9	1.98	CRE	Jul.	W1
CTL-B-W2	Cyanobacteria	Cyanophyceae	Chroococcales	Chroococcus_Synechocystis		325	62.9	CRE	Jul.	W2
CTL-B-W2	Cyanobacteria	Cyanophyceae	Nostocales	Aphanizomenon		16	3.1	CRE	Jul.	W2
CTL-B-W2	Cyanobacteria	Cyanophyceae	Nostocales	Dolichospermum		2	0.4	CRE	Jul.	W2
CTL-B-W2	Chlorophyta	Chlorophyceae	Sphaeropleales	Coelastrum_microporum		159	30.75	CRE	Jul.	W2
CTL-B-W2	Chlorophyta	Chlorophyceae	Sphaeropleales	Scenedesmus		2	0.39	CRE	Jul.	W2
CTL-B-W2	Chlorophyta	Chlorophyceae	Sphaeropleales	Schroederia		5	0.97	CRE	Jul.	W2
CTL-B-W2	Chlorophyta	Trebouxiophyceae	Chlorellales	Oocystis_lacustris		3	0.58	CRE	Jul.	W2
CTL-B-W2	Bacillariophyta	Coscinodiscophyceae	Aulacoseirales	Aulacoseira		2	0.39	CRE	Jul.	W2
CTL-B-W2	Cryptophyta	Cryptophyceae	Cryptomonadales	Cryptomonas		1	0.19	CRE	Jul.	W2
CTL-B-W2	Cryptophyta	Cryptophyceae	Cryptomonadales	Chroomonas		2	0.39	CRE	Jul.	W2
CTL-B-W3	Cyanobacteria	Cyanophyceae	Chroococcales	Chroococcus_Synechocystis		235	54.02	CRE	Jul.	W3
CTL-B-W3	Cyanobacteria	Cyanophyceae	Nostocales	Aphanizomenon		13	3	CRE	Jul.	W3
CTL-B-W3	Cyanobacteria	Cyanophyceae	Nostocales	Dolichospermum		3	0.7	CRE	Jul.	W3
CTL-B-W3	Chlorophyta	Chlorophyceae	Sphaeropleales	Coelastrum_microporum		165	37.93	CRE	Jul.	W3
CTL-B-W3	Chlorophyta	Chlorophyceae	Sphaeropleales	Schroederia		2	0.46	CRE	Jul.	W3
CTL-B-W3	Chlorophyta	Trebouxiophyceae	Chlorellales	Oocystis_lacustris		3	0.69	CRE	Jul.	W3
CTL-B-W3	Bacillariophyta	Coscinodiscophyceae	Aulacoseirales	Aulacoseira		1	0.23	CRE	Jul.	W3
CTL-B-W3	Cryptophyta	Cryptophyceae	Cryptomonadales	Cryptomonas		8	1.84	CRE	Jul.	W3
CTL-B-W3	Cryptophyta	Cryptophyceae	Cryptomonadales	Chroomonas		5	1.15	CRE	Jul.	W3
CTL-C-W1	Cyanobacteria	Cyanophyceae	Chroococcales	Chroococcus_Synechocystis		13	3.2	CRE	Aug.	W1
CTL-C-W1	Cyanobacteria	Cyanophyceae	Synechococcales	Coelomoron		28	6.9	CRE	Aug.	W1
CTL-C-W1	Chlorophyta	Chlorophyceae	Sphaeropleales	Coelastrum_microporum		120	29.7	CRE	Aug.	W1
CTL-C-W1	Chlorophyta	Chlorophyceae	Sphaeropleales	Scenedesmus		27	6.68	CRE	Aug.	W1
CTL-C-W1	Chlorophyta	Chlorophyceae	Sphaeropleales	Schroederia		5	1.24	CRE	Aug.	W1
CTL-C-W1	Chlorophyta	Trebouxiophyceae	Chlorellales	Oocystis_lacustris		77	19.06	CRE	Aug.	W1
CTL-C-W1	Streptophyta	Zygnematophyceae	Desmidiales	Closterium		10	2.48	CRE	Aug.	W1
CTL-C-W1	Streptophyta	Zygnematophyceae	Desmidiales	Staurastrum		10	2.48	CRE	Aug.	W1
CTL-C-W1	Bacillariophyta	Bacillariophyceae	Fragilariales	Fragilaria		21	5.2	CRE	Aug.	W1
CTL-C-W1	Bacillariophyta	Mediophyceae	Stephanodiscales	Cyclotella		13	3.22	CRE	Aug.	W1
CTL-C-W1	Bacillariophyta	Coscinodiscophyceae	Aulacoseirales	Aulacoseira		4	0.99	CRE	Aug.	W1
CTL-C-W1	Cryptophyta	Cryptophyceae	Cryptomonadales	Cryptomonas		42	10.4	CRE	Aug.	W1
CTL-C-W1	Cryptophyta	Cryptophyceae	Cryptomonadales	Chroomonas		34	8.42	CRE	Aug.	W1
CTL-C-W2	Cyanobacteria	Cyanophyceae	Chroococcales	Chroococcus_Synechocystis		12	2.9	CRE	Aug.	W2
CTL-C-W2	Cyanobacteria	Cyanophyceae	Nostocales	Dolichospermum		2	0.5	CRE	Aug.	W2
CTL-C-W2	Cyanobacteria	Cyanophyceae	Synechococcales	Coelomoron		15	3.6	CRE	Aug.	W2
CTL-C-W2	Cyanobacteria	Cyanophyceae	Synechococcales	Snowella		4	1	CRE	Aug.	W2
CTL-C-W2	Chlorophyta	Chlorophyceae	Sphaeropleales	Coelastrum_microporum		65	15.74	CRE	Aug.	W2
CTL-C-W2	Chlorophyta	Chlorophyceae	Sphaeropleales	Pediastrum		8	1.94	CRE	Aug.	W2
CTL-C-W2	Chlorophyta	Chlorophyceae	Sphaeropleales	Scenedesmus		21	5.08	CRE	Aug.	W2
CTL-C-W2	Chlorophyta	Chlorophyceae	Sphaeropleales	Schroederia		9	2.18	CRE	Aug.	W2
CTL-C-W2	Chlorophyta	Trebouxiophyceae	Chlorellales	Oocystis_lacustris		56	13.56	CRE	Aug.	W2
CTL-C-W2	Streptophyta	Zygnematophyceae	Desmidiales	Closterium		2	0.48	CRE	Aug.	W2
CTL-C-W2	Streptophyta	Zygnematophyceae	Desmidiales	Staurastrum		5	1.21	CRE	Aug.	W2
CTL-C-W2	Bacillariophyta	Bacillariophyceae	Fragilariales	Fragilaria		18	4.36	CRE	Aug.	W2
CTL-C-W2	Bacillariophyta	Mediophyceae	Stephanodiscales	Cyclotella		9	2.18	CRE	Aug.	W2
CTL-C-W2	Cryptophyta	Cryptophyceae	Cryptomonadales	Cryptomonas		102	24.7	CRE	Aug.	W2
CTL-C-W2	Cryptophyta	Cryptophyceae	Cryptomonadales	Chroomonas		85	20.58	CRE	Aug.	W2
CTL-C-W3	Cyanobacteria	Cyanophyceae	Chroococcales	Chroococcus_Synechocystis		11	2.1	CRE	Aug.	W3
CTL-C-W3	Cyanobacteria	Cyanophyceae	Synechococcales	Coelomoron		9	1.7	CRE	Aug.	W3
CTL-C-W3	Cyanobacteria	Cyanophyceae	Synechococcales	Snowella		1	0.2	CRE	Aug.	W3
CTL-C-W3	Chlorophyta	Chlorophyceae	Sphaeropleales	Coelastrum_microporum		110	20.56	CRE	Aug.	W3
CTL-C-W3	Chlorophyta	Chlorophyceae	Sphaeropleales	Pediastrum		2	0.37	CRE	Aug.	W3
CTL-C-W3	Chlorophyta	Chlorophyceae	Sphaeropleales	Scenedesmus		15	2.8	CRE	Aug.	W3
CTL-C-W3	Chlorophyta	Chlorophyceae	Sphaeropleales	Schroederia		8	1.5	CRE	Aug.	W3
CTL-C-W3	Chlorophyta	Trebouxiophyceae	Chlorellales	Oocystis_lacustris		45	8.41	CRE	Aug.	W3
CTL-C-W3	Streptophyta	Zygnematophyceae	Desmidiales	Closterium		4	0.75	CRE	Aug.	W3
CTL-C-W3	Streptophyta	Zygnematophyceae	Desmidiales	Staurastrum		5	0.93	CRE	Aug.	W3
CTL-C-W3	Bacillariophyta	Bacillariophyceae	Fragilariales	Fragilaria		15	2.8	CRE	Aug.	W3
CTL-C-W3	Bacillariophyta	Mediophyceae	Stephanodiscales	Cyclotella		6	1.12	CRE	Aug.	W3
CTL-C-W3	Bacillariophyta	Coscinodiscophyceae	Aulacoseirales	Aulacoseira		3	0.56	CRE	Aug.	W3
CTL-C-W3	Cryptophyta	Cryptophyceae	Cryptomonadales	Cryptomonas		272	50.84	CRE	Aug.	W3
CTL-C-W3	Cryptophyta	Cryptophyceae	Cryptomonadales	Chroomonas		29	5.42	CRE	Sep.	W3
CTL-D-W1	Cyanobacteria	Cyanophyceae	Chroococcales	Chroococcus_Synechocystis		10	1.93	CRE	Sep.	W1
CTL-D-W1	Cyanobacteria	Cyanophyceae	Oscillatoriales	Geitlerinema		2	0.39	CRE	Sep.	W1
CTL-D-W1	Cyanobacteria	Cyanophyceae	Synechococcales	Snowella		4	0.77	CRE	Sep.	W1
CTL-D-W1	Chlorophyta	Chlorophyceae	Sphaeropleales	Coelastrum_microporum		176	33.98	CRE	Sep.	W1
CTL-D-W1	Chlorophyta	Chlorophyceae	Sphaeropleales	Pediastrum		6	1.16	CRE	Sep.	W1
CTL-D-W1	Chlorophyta	Chlorophyceae	Sphaeropleales	Scenedesmus		15	2.9	CRE	Sep.	W1
CTL-D-W1	Chlorophyta	Chlorophyceae	Sphaeropleales	Schroederia		3	0.58	CRE	Sep.	W1
CTL-D-W1	Chlorophyta	Trebouxiophyceae	Ordo_incertae_sedis	Crucigenia		4	0.77	CRE	Sep.	W1
CTL-D-W1	Chlorophyta	Trebouxiophyceae	Chlorellales	Oocystis_lacustris		18	3.47	CRE	Sep.	W1
CTL-D-W1	Streptophyta	Zygnematophyceae	Desmidiales	Closterium		3	0.58	CRE	Sep.	W1
CTL-D-W1	Streptophyta	Zygnematophyceae	Desmidiales	Staurastrum		2	0.39	CRE	Sep.	W1
CTL-D-W1	Bacillariophyta	Bacillariophyceae	Fragilariales	Fragilaria		8	1.54	CRE	Sep.	W1
CTL-D-W1	Bacillariophyta	Bacillariophyceae	Fragilariales	Centronella		24	4.63	CRE	Sep.	W1
CTL-D-W1	Bacillariophyta	Coscinodiscophyceae	Aulacoseirales	Aulacoseira		3	0.58	CRE	Sep.	W1
CTL-D-W1	Bacillariophyta	Mediophyceae	Stephanodiscales	Cyclotella		115	22.2	CRE	Sep.	W1
CTL-D-W1	Cryptophyta	Cryptophyceae	Cryptomonadales	Cryptomonas		46	8.88	CRE	Sep.	W1
CTL-D-W1	Cryptophyta	Cryptophyceae	Cryptomonadales	Chroomonas		75	14.48	CRE	Sep.	W1
CTL-D-W1	Euglenozoa	Euglenophyceae	Euglenida	Phacus		4	0.77	CRE	Sep.	W1
CTL-D-W2	Cyanobacteria	Cyanophyceae	Synechococcales	Snowella		23	4.09	CRE	Sep.	W2
CTL-D-W2	Chlorophyta	Chlorophyceae	Chlamydomonadales	Sphaerocystis		8	1.42	CRE	Sep.	W2
CTL-D-W2	Chlorophyta	Chlorophyceae	Sphaeropleales	Coelastrum_microporum		70	12.43	CRE	Sep.	W2
CTL-D-W2	Chlorophyta	Chlorophyceae	Sphaeropleales	Pediastrum		13	2.31	CRE	Sep.	W2
CTL-D-W2	Chlorophyta	Chlorophyceae	Sphaeropleales	Scenedesmus		29	5.15	CRE	Sep.	W2
CTL-D-W2	Chlorophyta	Chlorophyceae	Sphaeropleales	Schroederia		2	0.36	CRE	Sep.	W2
CTL-D-W2	Chlorophyta	Trebouxiophyceae	Chlorellales	Oocystis_lacustris		32	5.68	CRE	Sep.	W2
CTL-D-W2	Streptophyta	Zygnematophyceae	Desmidiales	Closterium		2	0.36	CRE	Sep.	W2
CTL-D-W2	Streptophyta	Zygnematophyceae	Desmidiales	Staurastrum		2	0.36	CRE	Sep.	W2
CTL-D-W2	Bacillariophyta	Bacillariophyceae	Fragilariales	Fragilaria		28	4.97	CRE	Sep.	W2
CTL-D-W2	Bacillariophyta	Bacillariophyceae	Fragilariales	Centronella		13	2.31	CRE	Sep.	W2
CTL-D-W2	Bacillariophyta	Coscinodiscophyceae	Aulacoseirales	Aulacoseira		4	0.71	CRE	Sep.	W2
CTL-D-W2	Bacillariophyta	Mediophyceae	Stephanodiscales	Cyclotella		228	40.5	CRE	Sep.	W2
CTL-D-W2	Cryptophyta	Cryptophyceae	Cryptomonadales	Cryptomonas		76	13.5	CRE	Sep.	W2
CTL-D-W2	Cryptophyta	Cryptophyceae	Cryptomonadales	Chroomonas		32	5.68	CRE	Sep.	W2
CTL-D-W2	Euglenozoa	Euglenophyceae	Euglenida	Phacus		1	0.18	CRE	Sep.	W2
CTL-D-W3	Cyanobacteria	Cyanophyceae	Synechococcales	Snowella		15	3.68	CRE	Sep.	W3
CTL-D-W3	Chlorophyta	Chlorophyceae	Sphaeropleales	Coelastrum_microporum		37	9.07	CRE	Sep.	W3
CTL-D-W3	Chlorophyta	Chlorophyceae	Sphaeropleales	Pediastrum		8	1.96	CRE	Sep.	W3
CTL-D-W3	Chlorophyta	Chlorophyceae	Sphaeropleales	Scenedesmus		19	4.66	CRE	Sep.	W3
CTL-D-W3	Chlorophyta	Chlorophyceae	Sphaeropleales	Schroederia		3	0.74	CRE	Sep.	W3
CTL-D-W3	Chlorophyta	Trebouxiophyceae	Ordo_incertae_sedis	Crucigenia		2	0.49	CRE	Sep.	W3
CTL-D-W3	Chlorophyta	Trebouxiophyceae	Chlorellales	Oocystis_lacustris		21	5.15	CRE	Sep.	W3
CTL-D-W3	Streptophyta	Zygnematophyceae	Desmidiales	Closterium		3	0.74	CRE	Sep.	W3
CTL-D-W3	Bacillariophyta	Bacillariophyceae	Fragilariales	Fragilaria		12	2.94	CRE	Sep.	W3
CTL-D-W3	Bacillariophyta	Bacillariophyceae	Fragilariales	Centronella		12	2.94	CRE	Sep.	W3
CTL-D-W3	Bacillariophyta	Coscinodiscophyceae	Aulacoseirales	Aulacoseira		3	0.74	CRE	Sep.	W3
CTL-D-W3	Bacillariophyta	Mediophyceae	Stephanodiscales	Cyclotella		105	25.74	CRE	Sep.	W3
CTL-D-W3	Cryptophyta	Cryptophyceae	Cryptomonadales	Cryptomonas		83	20.34	CRE	Sep.	W3
CTL-D-W3	Cryptophyta	Cryptophyceae	Cryptomonadales	Chroomonas		85	20.83	CRE	Sep.	W3
GDP-A-W1	Cyanobacteria	Cyanophyceae	Chroococcales	Aphanothece		11	2.240325866	LGP	Jun.	W1
GDP-A-W1	Cyanobacteria	Cyanophyceae	Chroococcales	Snowella		80	16.29327902	LGP	Jun.	W1
GDP-A-W1	Cyanobacteria	Cyanophyceae	Nostocales	Dolichospermum		2	0.407331976	LGP	Jun.	W1
GDP-A-W1	Cyanobacteria	Cyanophyceae	Synechococcales	Merismopedia_minutissima		20	4.073319756	LGP	Jun.	W1
GDP-A-W1	Cyanobacteria	Cyanophyceae	Synechococcales	Pseudanabaena		12	2.443991853	LGP	Jun.	W1
GDP-A-W1	Chlorophyta	Chlorophyceae	Chlamydomonadales	Sphaerocystis		5	1.018329939	LGP	Jun.	W1
GDP-A-W1	Chlorophyta	Chlorophyceae	Sphaeropleales	Coelastrum_microporum		30	6.109979633	LGP	Jun.	W1
GDP-A-W1	Chlorophyta	Chlorophyceae	Sphaeropleales	Kirchneriella		44	8.961303462	LGP	Jun.	W1
GDP-A-W1	Chlorophyta	Chlorophyceae	Sphaeropleales	Scenedesmus		5	1.018329939	LGP	Jun.	W1
GDP-A-W1	Chlorophyta	Chlorophyceae	Sphaeropleales	Tetraedron		4	0.814663951	LGP	Jun.	W1
GDP-A-W1	Chlorophyta	Trebouxiophyceae	Ordo_incertae_sedis	Crucigenia		9	1.83299389	LGP	Jun.	W1
GDP-A-W1	Chlorophyta	Trebouxiophyceae	Chlorellales	Oocystis_lacustris		6	1.221995927	LGP	Jun.	W1
GDP-A-W1	Streptophyta	Zygnematophyceae	Desmidiales	Cosmarium		15	3.054989817	LGP	Jun.	W1
GDP-A-W1	Bacillariophyta	Bacillariophyceae	Licmophorales	Ulnaria		5	1.018329939	LGP	Jun.	W1
GDP-A-W1	Bacillariophyta	Mediophyceae	Stephanodiscales	Cyclotella		200	40.73319756	LGP	Jun.	W1
GDP-A-W1	Cryptophyta	Cryptophyceae	Cryptomonadales	Cryptomonas		11	2.240325866	LGP	Jun.	W1
GDP-A-W1	Cryptophyta	Cryptophyceae	Cryptomonadales	Chroomonas		12	2.443991853	LGP	Jun.	W1
GDP-A-W1	Euglenozoa	Euglenophyceae	Euglenida	Trachelomonas		4	0.814663951	LGP	Jun.	W1
GDP-A-W1	Miozoa	Dinophyceae	Peridiniales	Peridiniopsis		5	1.018329939	LGP	Jun.	W1
GDP-A-W1	Miozoa	Dinophyceae	Peridiniales	Peridinium		11	2.240325866	LGP	Jun.	W1
GDP-A-W2	Cyanobacteria	Cyanophyceae	Chroococcales	Aphanothece		8	1.843317972	LGP	Jun.	W2
GDP-A-W2	Cyanobacteria	Cyanophyceae	Chroococcales	Snowella		40	9.216589862	LGP	Jun.	W2
GDP-A-W2	Cyanobacteria	Cyanophyceae	Nostocales	Dolichospermum		3	0.69124424	LGP	Jun.	W2
GDP-A-W2	Cyanobacteria	Cyanophyceae	Synechococcales	Merismopedia_minutissima		27	6.221198157	LGP	Jun.	W2
GDP-A-W2	Cyanobacteria	Cyanophyceae	Synechococcales	Pseudanabaena		11	2.534562212	LGP	Jun.	W2
GDP-A-W2	Chlorophyta	Chlorophyceae	Chlamydomonadales	Sphaerocystis		10	2.304147465	LGP	Jun.	W2
GDP-A-W2	Chlorophyta	Chlorophyceae	Sphaeropleales	Coelastrum_microporum		33	7.603686636	LGP	Jun.	W2
GDP-A-W2	Chlorophyta	Chlorophyceae	Sphaeropleales	Kirchneriella		20	4.608294931	LGP	Jun.	W2
GDP-A-W2	Chlorophyta	Chlorophyceae	Sphaeropleales	Monoraphidium		19	4.377880184	LGP	Jun.	W2
GDP-A-W2	Chlorophyta	Chlorophyceae	Sphaeropleales	Raphidocelis		12	2.764976959	LGP	Jun.	W2
GDP-A-W2	Chlorophyta	Chlorophyceae	Sphaeropleales	Scenedesmus		18	4.147465438	LGP	Jun.	W2
GDP-A-W2	Chlorophyta	Chlorophyceae	Sphaeropleales	Tetraedron		35	8.064516129	LGP	Jun.	W2
GDP-A-W2	Chlorophyta	Trebouxiophyceae	Ordo_incertae_sedis	Crucigenia		15	3.456221198	LGP	Jun.	W2
GDP-A-W2	Chlorophyta	Trebouxiophyceae	Chlorellales	Oocystis_lacustris		8	1.843317972	LGP	Jun.	W2
GDP-A-W2	Streptophyta	Zygnematophyceae	Desmidiales	Cosmarium		6	1.382488479	LGP	Jun.	W2
GDP-A-W2	Streptophyta	Zygnematophyceae	Desmidiales	Closterium		1	0.230414747	LGP	Jun.	W2
GDP-A-W2	Bacillariophyta	Mediophyceae	Stephanodiscales	Cyclotella		76	17.51152074	LGP	Jun.	W2
GDP-A-W2	Cryptophyta	Cryptophyceae	Cryptomonadales	Cryptomonas		43	9.907834101	LGP	Jun.	W2
GDP-A-W2	Cryptophyta	Cryptophyceae	Cryptomonadales	Chroomonas		26	5.99078341	LGP	Jun.	W2
GDP-A-W2	Euglenozoa	Euglenophyceae	Euglenida	Trachelomonas		1	0.230414747	LGP	Jun.	W2
GDP-A-W2	Miozoa	Dinophyceae	Peridiniales	Peridiniopsis		14	3.225806452	LGP	Jun.	W2
GDP-A-W2	Miozoa	Dinophyceae	Peridiniales	Peridinium		8	1.843317972	LGP	Jun.	W2
GDP-A-W3	Cyanobacteria	Cyanophyceae	Chroococcales	Aphanothece		5	1.096491228	LGP	Jun.	W3
GDP-A-W3	Cyanobacteria	Cyanophyceae	Chroococcales	Snowella		14	3.070175439	LGP	Jun.	W3
GDP-A-W3	Cyanobacteria	Cyanophyceae	Nostocales	Cuspidothrix		2	0.438596491	LGP	Jun.	W3
GDP-A-W3	Cyanobacteria	Cyanophyceae	Nostocales	Dolichospermum		5	1.096491228	LGP	Jun.	W3
GDP-A-W3	Cyanobacteria	Cyanophyceae	Synechococcales	Merismopedia_minutissima		29	6.359649123	LGP	Jun.	W3
GDP-A-W3	Cyanobacteria	Cyanophyceae	Synechococcales	Pseudanabaena		12	2.631578947	LGP	Jun.	W3
GDP-A-W3	Chlorophyta	Chlorophyceae	Chlamydomonadales	Sphaerocystis		2	0.438596491	LGP	Jun.	W3
GDP-A-W3	Chlorophyta	Chlorophyceae	Sphaeropleales	Coelastrum_microporum		55	12.06140351	LGP	Jun.	W3
GDP-A-W3	Chlorophyta	Chlorophyceae	Sphaeropleales	Kirchneriella		26	5.701754386	LGP	Jun.	W3
GDP-A-W3	Chlorophyta	Chlorophyceae	Sphaeropleales	Monoraphidium		27	5.921052632	LGP	Jun.	W3
GDP-A-W3	Chlorophyta	Chlorophyceae	Sphaeropleales	Raphidocelis		5	1.096491228	LGP	Jun.	W3
GDP-A-W3	Chlorophyta	Chlorophyceae	Sphaeropleales	Scenedesmus		8	1.754385965	LGP	Jun.	W3
GDP-A-W3	Chlorophyta	Chlorophyceae	Sphaeropleales	Tetraedron		3	0.657894737	LGP	Jun.	W3
GDP-A-W3	Chlorophyta	Trebouxiophyceae	Ordo_incertae_sedis	Crucigenia		12	2.631578947	LGP	Jun.	W3
GDP-A-W3	Chlorophyta	Trebouxiophyceae	Chlorellales	Oocystis_lacustris		15	3.289473684	LGP	Jun.	W3
GDP-A-W3	Streptophyta	Zygnematophyceae	Desmidiales	Cosmarium		17	3.728070175	LGP	Jun.	W3
GDP-A-W3	Streptophyta	Zygnematophyceae	Desmidiales	Closterium		1	0.219298246	LGP	Jun.	W3
GDP-A-W3	Bacillariophyta	Bacillariophyceae	Bacillariales	Nitzschia		13	2.850877193	LGP	Jun.	W3
GDP-A-W3	Bacillariophyta	Bacillariophyceae	Licmophorales	Ulnaria		6	1.315789474	LGP	Jun.	W3
GDP-A-W3	Bacillariophyta	Mediophyceae	Stephanodiscales	Cyclotella		110	24.12280702	LGP	Jun.	W3
GDP-A-W3	Cryptophyta	Cryptophyceae	Cryptomonadales	Cryptomonas		36	7.894736842	LGP	Jun.	W3
GDP-A-W3	Cryptophyta	Cryptophyceae	Cryptomonadales	Chroomonas		34	7.456140351	LGP	Jun.	W3
GDP-A-W3	Euglenozoa	Euglenophyceae	Euglenida	Euglena		1	0.219298246	LGP	Jun.	W3
GDP-A-W3	Euglenozoa	Euglenophyceae	Euglenida	Trachelomonas		3	0.657894737	LGP	Jun.	W3
GDP-A-W3	Miozoa	Dinophyceae	Peridiniales	Peridiniopsis		12	2.631578947	LGP	Jun.	W3
GDP-A-W3	Miozoa	Dinophyceae	Peridinium	Peridiniopsis		3	0.657894737	LGP	Jun.	W3
GDP-B-W1	Cyanobacteria	Cyanophyceae	Chroococcales	Aphanothece		7	1.670644391	LGP	Jul.	W1
GDP-B-W1	Cyanobacteria	Cyanophyceae	Chroococcales	Snowella		9	2.14797136	LGP	Jul.	W1
GDP-B-W1	Cyanobacteria	Cyanophyceae	Chroococcales	Microcystis	Isolated_cells	8	1.909307876	LGP	Jul.	W1
GDP-B-W1	Cyanobacteria	Cyanophyceae	Nostocales	Aphanizomenon		128	30.54892601	LGP	Jul.	W1
GDP-B-W1	Cyanobacteria	Cyanophyceae	Nostocales	Dolichospermum		107	25.53699284	LGP	Jul.	W1
GDP-B-W1	Cyanobacteria	Cyanophyceae	Synechococcales	Merismopedia_minutissima		2	0.477326969	LGP	Jul.	W1
GDP-B-W1	Chlorophyta	Chlorophyceae	Chlamydomonadales	Chlamydomonas		5	1.193317422	LGP	Jul.	W1
GDP-B-W1	Chlorophyta	Chlorophyceae	Sphaeropleales	Dictyosphaerium		8	1.909307876	LGP	Jul.	W1
GDP-B-W1	Chlorophyta	Chlorophyceae	Sphaeropleales	Coelastrum_microporum		15	3.579952267	LGP	Jul.	W1
GDP-B-W1	Chlorophyta	Chlorophyceae	Sphaeropleales	Kirchneriella		2	0.477326969	LGP	Jul.	W1
GDP-B-W1	Chlorophyta	Chlorophyceae	Sphaeropleales	Monoraphidium		20	4.77326969	LGP	Jul.	W1
GDP-B-W1	Chlorophyta	Chlorophyceae	Sphaeropleales	Raphidocelis		7	1.670644391	LGP	Jul.	W1
GDP-B-W1	Chlorophyta	Chlorophyceae	Sphaeropleales	Scenedesmus		5	1.193317422	LGP	Jul.	W1
GDP-B-W1	Chlorophyta	Chlorophyceae	Sphaeropleales	Schroederia		3	0.715990453	LGP	Jul.	W1
GDP-B-W1	Chlorophyta	Chlorophyceae	Sphaeropleales	Tetraedron		1	0.238663484	LGP	Jul.	W1
GDP-B-W1	Chlorophyta	Trebouxiophyceae	Ordo_incertae_sedis	Crucigenia		3	0.715990453	LGP	Jul.	W1
GDP-B-W1	Chlorophyta	Trebouxiophyceae	Chlorellales	Oocystis_lacustris		12	2.863961814	LGP	Jul.	W1
GDP-B-W1	Streptophyta	Zygnematophyceae	Desmidiales	Cosmarium		2	0.477326969	LGP	Jul.	W1
GDP-B-W1	Streptophyta	Zygnematophyceae	Zygnematales	Mougeotia		5	1.193317422	LGP	Jul.	W1
GDP-B-W1	Bacillariophyta	Bacillariophyceae	Licmophorales	Ulnaria		3	0.715990453	LGP	Jul.	W1
GDP-B-W1	Bacillariophyta	Coscinodiscophyceae	Aulacoseirales	Aulacoseira		6	1.431980907	LGP	Jul.	W1
GDP-B-W1	Bacillariophyta	Mediophyceae	Stephanodiscales	Cyclotella		18	4.295942721	LGP	Jul.	W1
GDP-B-W1	Cryptophyta	Cryptophyceae	Cryptomonadales	Cryptomonas		15	3.579952267	LGP	Jul.	W1
GDP-B-W1	Cryptophyta	Cryptophyceae	Cryptomonadales	Chroomonas		14	3.341288783	LGP	Jul.	W1
GDP-B-W1	Euglenozoa	Euglenophyceae	Euglenida	Trachelomonas		2	0.477326969	LGP	Jul.	W1
GDP-B-W1	Miozoa	Dinophyceae	Ceratiaceae	Ceratium		5	1.193317422	LGP	Jul.	W1
GDP-B-W1	Miozoa	Dinophyceae	Peridiniales	Peridinium		7	1.670644391	LGP	Jul.	W1
GDP-B-W2	Cyanobacteria	Cyanophyceae	Chroococcales	Aphanothece		2	0.492610837	LGP	Jul.	W2
GDP-B-W2	Cyanobacteria	Cyanophyceae	Chroococcales	Snowella		4	0.985221675	LGP	Jul.	W2
GDP-B-W2	Cyanobacteria	Cyanophyceae	Nostocales	Aphanizomenon		126	31.03448276	LGP	Jul.	W2
GDP-B-W2	Cyanobacteria	Cyanophyceae	Nostocales	Dolichospermum		105	25.86206897	LGP	Jul.	W2
GDP-B-W2	Cyanobacteria	Cyanophyceae	Oscillatoriales	Geitlerinema		7	1.724137931	LGP	Jul.	W2
GDP-B-W2	Chlorophyta	Chlorophyceae	Sphaeropleales	Dictyosphaerium		12	2.955665025	LGP	Jul.	W2
GDP-B-W2	Chlorophyta	Chlorophyceae	Sphaeropleales	Coelastrum_microporum		10	2.463054187	LGP	Jul.	W2
GDP-B-W2	Chlorophyta	Chlorophyceae	Sphaeropleales	Monoraphidium		11	2.709359606	LGP	Jul.	W2
GDP-B-W2	Chlorophyta	Chlorophyceae	Sphaeropleales	Pediastrum		2	0.492610837	LGP	Jul.	W2
GDP-B-W2	Chlorophyta	Chlorophyceae	Sphaeropleales	Scenedesmus		16	3.9408867	LGP	Jul.	W2
GDP-B-W2	Chlorophyta	Chlorophyceae	Sphaeropleales	Schroederia		5	1.231527094	LGP	Jul.	W2
GDP-B-W2	Chlorophyta	Chlorophyceae	Sphaeropleales	Tetraedron		2	0.492610837	LGP	Jul.	W2
GDP-B-W2	Chlorophyta	Trebouxiophyceae	Ordo_incertae_sedis	Crucigenia		5	1.231527094	LGP	Jul.	W2
GDP-B-W2	Chlorophyta	Trebouxiophyceae	Chlorellales	Oocystis_lacustris		10	2.463054187	LGP	Jul.	W2
GDP-B-W2	Streptophyta	Zygnematophyceae	Desmidiales	Cosmarium		5	1.231527094	LGP	Jul.	W2
GDP-B-W2	Streptophyta	Zygnematophyceae		Staurastrum		2	0.492610837	LGP	Jul.	W2
GDP-B-W2	Streptophyta	Zygnematophyceae	Zygnematales	Mougeotia		3	0.738916256	LGP	Jul.	W2
GDP-B-W2	Bacillariophyta	Bacillariophyceae	Fragilariales	Fragilaria		3	0.738916256	LGP	Jul.	W2
GDP-B-W2	Bacillariophyta	Bacillariophyceae	Licmophorales	Ulnaria		2	0.492610837	LGP	Jul.	W2
GDP-B-W2	Bacillariophyta	Bacillariophyceae	Naviculales	Navicula		5	1.231527094	LGP	Jul.	W2
GDP-B-W2	Bacillariophyta	Bacillariophyceae	Rhabdonematales	Asterionella		2	0.492610837	LGP	Jul.	W2
GDP-B-W2	Bacillariophyta	Coscinodiscophyceae	Aulacoseirales	Aulacoseira		2	0.492610837	LGP	Jul.	W2
GDP-B-W2	Bacillariophyta	Mediophyceae	Stephanodiscales	Cyclotella		35	8.620689655	LGP	Jul.	W2
GDP-B-W2	Cryptophyta	Cryptophyceae	Cryptomonadales	Cryptomonas		13	3.201970443	LGP	Jul.	W2
GDP-B-W2	Cryptophyta	Cryptophyceae	Cryptomonadales	Chroomonas		10	2.463054187	LGP	Jul.	W2
GDP-B-W2	Euglenozoa	Euglenophyceae	Euglenida	Trachelomonas		3	0.738916256	LGP	Jul.	W2
GDP-B-W2	Miozoa	Dinophyceae	Peridiniales	Peridinium		4	0.985221675	LGP	Jul.	W2
GDP-B-W3	Cyanobacteria	Cyanophyceae	Nostocales	Aphanizomenon		132	35.86956522	LGP	Jul.	W3
GDP-B-W3	Cyanobacteria	Cyanophyceae	Nostocales	Dolichospermum		127	34.51086957	LGP	Jul.	W3
GDP-B-W3	Chlorophyta	Chlorophyceae	Chlamydomonadales	Chlamydomonas		5	1.358695652	LGP	Jul.	W3
GDP-B-W3	Chlorophyta	Chlorophyceae	Sphaeropleales	Coelastrum_microporum		7	1.902173913	LGP	Jul.	W3
GDP-B-W3	Chlorophyta	Chlorophyceae	Sphaeropleales	Monoraphidium_contortum		8	2.173913043	LGP	Jul.	W3
GDP-B-W3	Chlorophyta	Chlorophyceae	Sphaeropleales	Raphidocelis		2	0.543478261	LGP	Jul.	W3
GDP-B-W3	Chlorophyta	Chlorophyceae	Sphaeropleales	Scenedesmus		9	2.445652174	LGP	Jul.	W3
GDP-B-W3	Streptophyta	Zygnematophyceae	Desmidiales	Cosmarium		4	1.086956522	LGP	Jul.	W3
GDP-B-W3	Streptophyta	Zygnematophyceae	Desmidiales	Staurastrum		2	0.543478261	LGP	Jul.	W3
GDP-B-W3	Streptophyta	Zygnematophyceae	Zygnematales	Mougeotia		2	0.543478261	LGP	Jul.	W3
GDP-B-W3	Bacillariophyta	Bacillariophyceae	Licmophorales	Ulnaria		10	2.717391304	LGP	Jul.	W3
GDP-B-W3	Bacillariophyta	Coscinodiscophyceae	Aulacoseirales	Aulacoseira		5	1.358695652	LGP	Jul.	W3
GDP-B-W3	Bacillariophyta	Mediophyceae	Stephanodiscales	Cyclotella		15	4.076086957	LGP	Jul.	W3
GDP-B-W3	Cryptophyta	Cryptophyceae	Cryptomonadales	Cryptomonas		21	5.706521739	LGP	Jul.	W3
GDP-B-W3	Cryptophyta	Cryptophyceae	Cryptomonadales	Chroomonas		14	3.804347826	LGP	Jul.	W3
GDP-B-W3	Euglenozoa	Euglenophyceae	Euglenida	Trachelomonas		2	0.543478261	LGP	Jul.	W3
GDP-B-W3	Miozoa	Dinophyceae	Peridiniales	Peridiniopsis		1	0.27173913	LGP	Jul.	W3
GDP-B-W3	Miozoa	Dinophyceae	Peridiniales	Peridinium		2	0.543478261	LGP	Jul.	W3
GDP-C-W1	Cyanobacteria	Cyanophyceae	Chroococcales	Aphanothece		3	0.674157303	LGP	Aug.	W1
GDP-C-W1	Cyanobacteria	Cyanophyceae	Nostocales	Aphanizomenon		58	13.03370787	LGP	Aug.	W1
GDP-C-W1	Cyanobacteria	Cyanophyceae	Nostocales	Cuspidothrix		36	8.08988764	LGP	Aug.	W1
GDP-C-W1	Cyanobacteria	Cyanophyceae	Nostocales	Dolichospermum		7	1.573033708	LGP	Aug.	W1
GDP-C-W1	Cyanobacteria	Cyanophyceae	Synechococcales	Pseudanabaena		260	58.42696629	LGP	Aug.	W1
GDP-C-W1	Chlorophyta	Chlorophyceae	Sphaeropleales	Dictyosphaerium		5	1.123595506	LGP	Aug.	W1
GDP-C-W1	Chlorophyta	Chlorophyceae	Sphaeropleales	Coelastrum_microporum		8	1.797752809	LGP	Aug.	W1
GDP-C-W1	Chlorophyta	Chlorophyceae	Sphaeropleales	Monoraphidium		6	1.348314607	LGP	Aug.	W1
GDP-C-W1	Chlorophyta	Chlorophyceae	Sphaeropleales	Raphidocelis		5	1.123595506	LGP	Aug.	W1
GDP-C-W1	Chlorophyta	Chlorophyceae	Sphaeropleales	Scenedesmus		2	0.449438202	LGP	Aug.	W1
GDP-C-W1	Chlorophyta	Chlorophyceae	Sphaeropleales	Schroederia		3	0.674157303	LGP	Aug.	W1
GDP-C-W1	Chlorophyta	Trebouxiophyceae	Ordo_incertae_sedis	Crucigenia		3	0.674157303	LGP	Aug.	W1
GDP-C-W1	Streptophyta	Zygnematophyceae	Desmidiales	Cosmarium		1	0.224719101	LGP	Aug.	W1
GDP-C-W1	Streptophyta	Zygnematophyceae	Zygnematales	Mougeotia		10	2.247191011	LGP	Aug.	W1
GDP-C-W1	Bacillariophyta	Bacillariophyceae	Bacillariales	Nitzschia		7	1.573033708	LGP	Aug.	W1
GDP-C-W1	Bacillariophyta	Bacillariophyceae	Licmophorales	Ulnaria		5	1.123595506	LGP	Aug.	W1
GDP-C-W1	Bacillariophyta	Coscinodiscophyceae	Aulacoseirales	Aulacoseira		4	0.898876404	LGP	Aug.	W1
GDP-C-W1	Bacillariophyta	Mediophyceae	Stephanodiscales	Cyclotella		5	1.123595506	LGP	Aug.	W1
GDP-C-W1	Cryptophyta	Cryptophyceae	Cryptomonadales	Cryptomonas		9	2.02247191	LGP	Aug.	W1
GDP-C-W1	Cryptophyta	Cryptophyceae	Cryptomonadales	Chroomonas		5	1.123595506	LGP	Aug.	W1
GDP-C-W1	Euglenozoa	Euglenophyceae	Euglenida	Trachelomonas		2	0.449438202	LGP	Aug.	W1
GDP-C-W1	Miozoa	Dinophyceae	Peridiniales	Peridiniopsis		1	0.224719101	LGP	Aug.	W1
GDP-C-W2	Cyanobacteria	Cyanophyceae	Chroococcales	Aphanothece		3	0.630252101	LGP	Aug.	W2
GDP-C-W2	Cyanobacteria	Cyanophyceae	Chroococcales	Chroococcus		10	2.100840336	LGP	Aug.	W2
GDP-C-W2	Cyanobacteria	Cyanophyceae	Nostocales	Aphanizomenon		53	11.13445378	LGP	Aug.	W2
GDP-C-W2	Cyanobacteria	Cyanophyceae	Nostocales	Cuspidothrix		33	6.932773109	LGP	Aug.	W2
GDP-C-W2	Cyanobacteria	Cyanophyceae	Nostocales	Dolichospermum		5	1.050420168	LGP	Aug.	W2
GDP-C-W2	Cyanobacteria	Cyanophyceae	Synechococcales	Pseudanabaena		317	66.59663866	LGP	Aug.	W2
GDP-C-W2	Chlorophyta	Chlorophyceae	Sphaeropleales	Coelastrum_microporum		2	0.420168067	LGP	Aug.	W2
GDP-C-W2	Chlorophyta	Chlorophyceae	Sphaeropleales	Monoraphidium		3	0.630252101	LGP	Aug.	W2
GDP-C-W2	Chlorophyta	Chlorophyceae	Sphaeropleales	Raphidocelis		7	1.470588235	LGP	Aug.	W2
GDP-C-W2	Chlorophyta	Chlorophyceae	Sphaeropleales	Scenedesmus		6	1.260504202	LGP	Aug.	W2
GDP-C-W2	Chlorophyta	Chlorophyceae	Sphaeropleales	Schroederia		2	0.420168067	LGP	Aug.	W2
GDP-C-W2	Chlorophyta	Trebouxiophyceae	Ordo_incertae_sedis	Crucigenia		2	0.420168067	LGP	Aug.	W2
GDP-C-W2	Streptophyta	Zygnematophyceae	Desmidiales	Staurastrum		2	0.420168067	LGP	Aug.	W2
GDP-C-W2	Streptophyta	Zygnematophyceae	Zygnematales	Mougeotia		10	2.100840336	LGP	Aug.	W2
GDP-C-W2	Bacillariophyta	Bacillariophyceae	Bacillariales	Nitzschia		5	1.050420168	LGP	Aug.	W2
GDP-C-W2	Bacillariophyta	Bacillariophyceae	Licmophorales	Ulnaria		5	1.050420168	LGP	Aug.	W2
GDP-C-W2	Bacillariophyta	Mediophyceae	Stephanodiscales	Cyclotella		7	1.470588235	LGP	Aug.	W2
GDP-C-W2	Cryptophyta	Cryptophyceae	Cryptomonadales	Cryptomonas		2	0.420168067	LGP	Aug.	W2
GDP-C-W2	Euglenozoa	Euglenophyceae	Euglenida	Trachelomonas		2	0.420168067	LGP	Aug.	W2
GDP-C-W3	Cyanobacteria	Cyanophyceae	Chroococcales	Aphanothece		5	1.162790698	LGP	Aug.	W3
GDP-C-W3	Cyanobacteria	Cyanophyceae	Chroococcales	Chroococcus		15	3.488372093	LGP	Aug.	W3
GDP-C-W3	Cyanobacteria	Cyanophyceae	Nostocales	Aphanizomenon		120	27.90697674	LGP	Aug.	W3
GDP-C-W3	Cyanobacteria	Cyanophyceae	Nostocales	Cuspidothrix		70	16.27906977	LGP	Aug.	W3
GDP-C-W3	Cyanobacteria	Cyanophyceae	Nostocales	Dolichospermum		8	1.860465116	LGP	Aug.	W3
GDP-C-W3	Cyanobacteria	Cyanophyceae	Nostocales	Raphidiopsis		23	5.348837209	LGP	Aug.	W3
GDP-C-W3	Cyanobacteria	Cyanophyceae	Synechococcales	Pseudanabaena		121	28.13953488	LGP	Aug.	W3
GDP-C-W3	Chlorophyta	Chlorophyceae	Sphaeropleales	Coelastrum_microporum		4	0.930232558	LGP	Aug.	W3
GDP-C-W3	Chlorophyta	Chlorophyceae	Sphaeropleales	Raphidocelis		4	0.930232558	LGP	Aug.	W3
GDP-C-W3	Chlorophyta	Chlorophyceae	Sphaeropleales	Scenedesmus		3	0.697674419	LGP	Aug.	W3
GDP-C-W3	Chlorophyta	Chlorophyceae	Sphaeropleales	Schroederia		4	0.930232558	LGP	Aug.	W3
GDP-C-W3	Chlorophyta	Trebouxiophyceae	Ordo_incertae_sedis	Crucigenia		6	1.395348837	LGP	Aug.	W3
GDP-C-W3	Streptophyta	Zygnematophyceae	Desmidiales	Staurastrum		2	0.465116279	LGP	Aug.	W3
GDP-C-W3	Streptophyta	Zygnematophyceae	Zygnematales	Mougeotia		11	2.558139535	LGP	Aug.	W3
GDP-C-W3	Bacillariophyta	Bacillariophyceae	Bacillariales	Nitzschia		6	1.395348837	LGP	Aug.	W3
GDP-C-W3	Bacillariophyta	Bacillariophyceae	Licmophorales	Ulnaria		13	3.023255814	LGP	Aug.	W3
GDP-C-W3	Bacillariophyta	Mediophyceae	Stephanodiscales	Cyclotella		8	1.860465116	LGP	Aug.	W3
GDP-C-W3	Cryptophyta	Cryptophyceae	Cryptomonadales	Cryptomonas		5	1.162790698	LGP	Aug.	W3
GDP-C-W3	Euglenozoa	Euglenophyceae	Euglenida	Trachelomonas		2	0.465116279	LGP	Aug.	W3
GDP-D-W1	Cyanobacteria	Cyanophyceae	Chroococcales	Aphanothece		2	0.372439479	LGP	Sep.	W1
GDP-D-W1	Cyanobacteria	Cyanophyceae	Chroococcales	Microcystis	Isolated_cells	12	2.234636872	LGP	Sep.	W1
GDP-D-W1	Cyanobacteria	Cyanophyceae	Nostocales	Cuspidothrix		10	1.862197393	LGP	Sep.	W1
GDP-D-W1	Cyanobacteria	Cyanophyceae	Nostocales	Dolichospermum		70	13.03538175	LGP	Sep.	W1
GDP-D-W1	Cyanobacteria	Cyanophyceae	Synechococcales	Merismopedia_minutissima		5	0.931098696	LGP	Sep.	W1
GDP-D-W1	Cyanobacteria	Cyanophyceae	Synechococcales	Woronichinia_naegeliana	Isolated_cells	45	8.379888268	LGP	Sep.	W1
GDP-D-W1	Chlorophyta	Chlorophyceae	Chlamydomonadales	Phacotus		3	0.558659218	LGP	Sep.	W1
GDP-D-W1	Chlorophyta	Chlorophyceae	Sphaeropleales	Coelastrum_microporum		4	0.744878957	LGP	Sep.	W1
GDP-D-W1	Chlorophyta	Chlorophyceae	Sphaeropleales	Monoraphidium		3	0.558659218	LGP	Sep.	W1
GDP-D-W1	Chlorophyta	Chlorophyceae	Sphaeropleales	Pediastrum		3	0.558659218	LGP	Sep.	W1
GDP-D-W1	Chlorophyta	Chlorophyceae	Sphaeropleales	Scenedesmus		33	6.145251397	LGP	Sep.	W1
GDP-D-W1	Chlorophyta	Chlorophyceae	Sphaeropleales	Schroederia		2	0.372439479	LGP	Sep.	W1
GDP-D-W1	Chlorophyta	Chlorophyceae	Sphaeropleales	Tetraedron		30	5.586592179	LGP	Sep.	W1
GDP-D-W1	Chlorophyta	Trebouxiophyceae	Ordo_incertae_sedis	Crucigenia		5	0.931098696	LGP	Sep.	W1
GDP-D-W1	Chlorophyta	Trebouxiophyceae	Ordo_incertae_sedis	Oocystis_lacustris		27	5.027932961	LGP	Sep.	W1
GDP-D-W1	Streptophyta	Zygnematophyceae	Desmidiales	Cosmarium		1	0.186219739	LGP	Sep.	W1
GDP-D-W1	Streptophyta	Zygnematophyceae	Zygnematales	Mougeotia		10	1.862197393	LGP	Sep.	W1
GDP-D-W1	Bacillariophyta	Bacillariophyceae	Bacillariales	Nitzschia		2	0.372439479	LGP	Sep.	W1
GDP-D-W1	Bacillariophyta	Bacillariophyceae	Fragilariales	Fragilaria		4	0.744878957	LGP	Sep.	W1
GDP-D-W1	Bacillariophyta	Mediophyceae	Stephanodiscales	Cyclotella		4	0.744878957	LGP	Sep.	W1
GDP-D-W1	Cryptophyta	Cryptophyceae	Cryptomonadales	Cryptomonas		125	23.27746741	LGP	Sep.	W1
GDP-D-W1	Cryptophyta	Cryptophyceae	Cryptomonadales	Chroomonas		125	23.27746741	LGP	Sep.	W1
GDP-D-W1	Euglenozoa	Euglenophyceae	Euglenida	Trachelomonas		12	2.234636872	LGP	Sep.	W1
GDP-D-W2	Cyanobacteria	Cyanophyceae	Chroococcales	Microcystis	Isolated_cells	20	4.106776181	LGP	Sep.	W2
GDP-D-W2	Cyanobacteria	Cyanophyceae	Nostocales	Cuspidothrix		11	2.258726899	LGP	Sep.	W2
GDP-D-W2	Cyanobacteria	Cyanophyceae	Nostocales	Dolichospermum		33	6.776180698	LGP	Sep.	W2
GDP-D-W2	Cyanobacteria	Cyanophyceae	Synechococcales	Woronichinia_naegeliana	Isolated_cells	75	15.40041068	LGP	Sep.	W2
GDP-D-W2	Chlorophyta	Chlorophyceae	Chlamydomonadales	Phacotus		6	1.232032854	LGP	Sep.	W2
GDP-D-W2	Chlorophyta	Chlorophyceae	Sphaeropleales	Monoraphidium		5	1.026694045	LGP	Sep.	W2
GDP-D-W2	Chlorophyta	Chlorophyceae	Sphaeropleales	Pediastrum		2	0.410677618	LGP	Sep.	W2
GDP-D-W2	Chlorophyta	Chlorophyceae	Sphaeropleales	Scenedesmus		23	4.722792608	LGP	Sep.	W2
GDP-D-W2	Chlorophyta	Chlorophyceae	Sphaeropleales	Schroederia		10	2.05338809	LGP	Sep.	W2
GDP-D-W2	Chlorophyta	Chlorophyceae	Sphaeropleales	Tetraedron		30	6.160164271	LGP	Sep.	W2
GDP-D-W2	Chlorophyta	Trebouxiophyceae	Ordo_incertae_sedis	Crucigenia		2	0.410677618	LGP	Sep.	W2
GDP-D-W2	Chlorophyta	Trebouxiophyceae	Chlorellales	Oocystis_lacustris		8	1.642710472	LGP	Sep.	W2
GDP-D-W2	Streptophyta	Zygnematophyceae	Desmidiales	Cosmarium		1	0.205338809	LGP	Sep.	W2
GDP-D-W2	Streptophyta	Zygnematophyceae	Zygnematales	Mougeotia		3	0.616016427	LGP	Sep.	W2
GDP-D-W2	Bacillariophyta	Bacillariophyceae	Fragilariales	Fragilaria		5	1.026694045	LGP	Sep.	W2
GDP-D-W2	Bacillariophyta	Coscinodiscophyceae	Aulacoseirales	Aulacoseira		2	0.410677618	LGP	Sep.	W2
GDP-D-W2	Cryptophyta	Cryptophyceae	Cryptomonadales	Cryptomonas		91	18.68583162	LGP	Sep.	W2
GDP-D-W2	Cryptophyta	Cryptophyceae	Cryptomonadales	Chroomonas		154	31.62217659	LGP	Sep.	W2
GDP-D-W2	Euglenozoa	Euglenophyceae	Euglenida	Trachelomonas		6	1.232032854	LGP	Sep.	W2
GDP-D-W3	Cyanobacteria	Cyanophyceae	Chroococcales	Microcystis	colony	5	1.086956522	LGP	Sep.	W3
GDP-D-W3	Cyanobacteria	Cyanophyceae	Nostocales	Cuspidothrix		5	1.086956522	LGP	Sep.	W3
GDP-D-W3	Cyanobacteria	Cyanophyceae	Nostocales	Dolichospermum		24	5.217391304	LGP	Sep.	W3
GDP-D-W3	Cyanobacteria	Cyanophyceae	Synechococcales	Woronichinia_naegeliana	Isolated_cells	61	13.26086957	LGP	Sep.	W3
GDP-D-W3	Chlorophyta	Chlorophyceae	Chlamydomonadales	Phacotus		5	1.086956522	LGP	Sep.	W3
GDP-D-W3	Chlorophyta	Chlorophyceae	Sphaeropleales	Monoraphidium		8	1.739130435	LGP	Sep.	W3
GDP-D-W3	Chlorophyta	Chlorophyceae	Sphaeropleales	Pediastrum		1	0.217391304	LGP	Sep.	W3
GDP-D-W3	Chlorophyta	Chlorophyceae	Sphaeropleales	Scenedesmus		63	13.69565217	LGP	Sep.	W3
GDP-D-W3	Chlorophyta	Chlorophyceae	Sphaeropleales	Schroederia		11	2.391304348	LGP	Sep.	W3
GDP-D-W3	Chlorophyta	Chlorophyceae	Sphaeropleales	Tetraedron		38	8.260869565	LGP	Sep.	W3
GDP-D-W3	Chlorophyta	Trebouxiophyceae	Ordo_incertae_sedis	Crucigenia		3	0.652173913	LGP	Sep.	W3
GDP-D-W3	Chlorophyta	Trebouxiophyceae	Chlorellales	Oocystis_lacustris		8	1.739130435	LGP	Sep.	W3
GDP-D-W3	Streptophyta	Zygnematophyceae	Desmidiales	Staurastrum		4	0.869565217	LGP	Sep.	W3
GDP-D-W3	Streptophyta	Zygnematophyceae	Zygnematales	Mougeotia		1	0.217391304	LGP	Sep.	W3
GDP-D-W3	Bacillariophyta	Bacillariophyceae	Fragilariales	Fragilaria		3	0.652173913	LGP	Sep.	W3
GDP-D-W3	Bacillariophyta	Coscinodiscophyceae	Aulacoseirales	Aulacoseira		2	0.434782609	LGP	Sep.	W3
GDP-D-W3	Cryptophyta	Cryptophyceae	Cryptomonadales	Cryptomonas		75	16.30434783	LGP	Sep.	W3
GDP-D-W3	Cryptophyta	Cryptophyceae	Cryptomonadales	Chroomonas		135	29.34782609	LGP	Sep.	W3
GDP-D-W3	Euglenozoa	Euglenophyceae	Euglenida	Trachelomonas		8	1.739130435	LGP	Sep.	W3
JAB-A-W1	Cyanobacteria	Cyanophyceae	Nostocales			60	17.54385965	JAB	Jun.	W1
JAB-A-W1	Cyanobacteria	Cyanophyceae	Nostocales	Cuspidothrix		7	2.046783626	JAB	Jun.	W1
JAB-A-W1	Chlorophyta	Chlorophyceae	Sphaeropleales	Monoraphidium		5	1.461988304	JAB	Jun.	W1
JAB-A-W1	Chlorophyta	Chlorophyceae	Sphaeropleales	Scenedesmus		5	1.461988304	JAB	Jun.	W1
JAB-A-W1	Ochrophyta	Ochrophyta	Chromulinales	Dinobryon		28	8.187134503	JAB	Jun.	W1
JAB-A-W1	Bacillariophyta	Bacillariophyceae	Bacillariales	Nitzschia		60	17.54385965	JAB	Jun.	W1
JAB-A-W1	Bacillariophyta	Bacillariophyceae	Fragilariales	Fragilaria		1	0.292397661	JAB	Jun.	W1
JAB-A-W1	Bacillariophyta	Bacillariophyceae	Licmophorales	Ulnaria		3	0.877192982	JAB	Jun.	W1
JAB-A-W1	Bacillariophyta	Mediophyceae	Stephanodiscales	Cyclotella		117	34.21052632	JAB	Jun.	W1
JAB-A-W1	Cryptophyta	Cryptophyceae	Cryptomonadales	Cryptomonas		15	4.385964912	JAB	Jun.	W1
JAB-A-W1	Cryptophyta	Cryptophyceae	Cryptomonadales	Chroomonas		15	4.385964912	JAB	Jun.	W1
JAB-A-W1	Miozoa	Dinophyceae	Gonyaulacales	Ceratium		25	7.30994152	JAB	Jun.	W1
JAB-A-W1	Miozoa	Dinophyceae	Peridiniales	Peridinium		1	0.292397661	JAB	Jun.	W1
JAB-A-W2	Cyanobacteria	Cyanophyceae	Nostocales			190	49.22279793	JAB	Jun.	W2
JAB-A-W2	Cyanobacteria	Cyanophyceae	Nostocales	Cuspidothrix		12	3.10880829	JAB	Jun.	W2
JAB-A-W2	Cyanobacteria	Cyanophyceae	Nostocales	Dolichospermum		3	0.777202073	JAB	Jun.	W2
JAB-A-W2	Chlorophyta	Chlorophyceae	Sphaeropleales	Pediastrum		2	0.518134715	JAB	Jun.	W2
JAB-A-W2	Ochrophyta	Ochrophyta	Chromulinales	Dinobryon		10	2.590673575	JAB	Jun.	W2
JAB-A-W2	Bacillariophyta	Bacillariophyceae	Bacillariales	Nitzschia		50	12.95336788	JAB	Jun.	W2
JAB-A-W2	Bacillariophyta	Bacillariophyceae	Fragilariales	Fragilaria		2	0.518134715	JAB	Jun.	W2
JAB-A-W2	Bacillariophyta	Bacillariophyceae	Licmophorales	Ulnaria		18	4.663212435	JAB	Jun.	W2
JAB-A-W2	Bacillariophyta	Mediophyceae	Stephanodiscales	Cyclotella		47	12.1761658	JAB	Jun.	W2
JAB-A-W2	Bacillariophyta	Cryptophyceae	Cryptomonadales	Cryptomonas		10	2.590673575	JAB	Jun.	W2
JAB-A-W2	Cryptophyta	Cryptophyceae	Cryptomonadales	Chroomonas		17	4.404145078	JAB	Jun.	W2
JAB-A-W2	Miozoa	Dinophyceae	Gonyaulacales	Ceratium		25	6.476683938	JAB	Jun.	W2
JAB-A-W3	Cyanobacteria	Cyanophyceae	Nostocales			10	2.754820937	JAB	Jun.	W3
JAB-A-W3	Cyanobacteria	Cyanophyceae	Nostocales	Cuspidothrix		26	7.162534435	JAB	Jun.	W3
JAB-A-W3	Cyanobacteria	Cyanophyceae	Nostocales	Dolichospermum		75	20.66115702	JAB	Jun.	W3
JAB-A-W3	Chlorophyta	Chlorophyceae	Sphaeropleales	Pediastrum		2	0.550964187	JAB	Jun.	W3
JAB-A-W3	Chlorophyta	Cyanophyceae	Nostocales	Schroederia		10	2.754820937	JAB	Jun.	W3
JAB-A-W3	Ochrophyta	Ochrophyta	Chromulinales	Dinobryon		55	15.15151515	JAB	Jun.	W3
JAB-A-W3	Bacillariophyta	Bacillariophyceae	Bacillariales	Nitzschia		37	10.19283747	JAB	Jun.	W3
JAB-A-W3	Bacillariophyta	Bacillariophyceae	Fragilariales	Fragilaria		35	9.641873278	JAB	Jun.	W3
JAB-A-W3	Bacillariophyta	Bacillariophyceae	Licmophorales	Ulnaria		5	1.377410468	JAB	Jun.	W3
JAB-A-W3	Bacillariophyta	Mediophyceae	Stephanodiscales	Cyclotella		75	20.66115702	JAB	Jun.	W3
JAB-A-W3	Cryptophyta	Cryptophyceae	Cryptophyceae	Cryptomonas		18	4.958677686	JAB	Jun.	W3
JAB-A-W3	Cryptophyta	Cryptophyceae	Cryptophyceae	Chroomonas		5	1.377410468	JAB	Jun.	W3
JAB-A-W3	Miozoa	Dinophyceae	Gonyaulacales	Ceratium		10	2.754820937	JAB	Jun.	W3
JAB-B-W1	Cyanobacteria	Cyanophyceae	Synechococcales	Limnothrix		2	0.647249191	JAB	Jul.	W1
JAB-B-W1	Chlorophyta	Chlorophyceae	Sphaeropleales	Schroederia		3	0.970873786	JAB	Jul.	W1
JAB-B-W1	Ochrophyta	Ochrophyta	Chromulinales	Dinobryon		10	3.236245955	JAB	Jul.	W1
JAB-B-W1	Bacillariophyta	Bacillariophyceae	Bacillariales	Nitzschia		3	0.970873786	JAB	Jul.	W1
JAB-B-W1	Bacillariophyta	Bacillariophyceae	Naviculales	Navicula		4	1.294498382	JAB	Jul.	W1
JAB-B-W1	Bacillariophyta	Mediophyceae	Stephanodiscales	Cyclotella		5	1.618122977	JAB	Jul.	W1
JAB-B-W1	Cryptophyta	Cryptophyceae	Cryptomonadales	Cryptomonas		17	5.501618123	JAB	Jul.	W1
JAB-B-W1	Cryptophyta	Cryptophyceae	Cryptomonadales	Chroomonas		255	82.52427184	JAB	Jul.	W1
JAB-B-W1	Miozoa	Dinophyceae	Peridiniales	Peridinium	Kyst	10	3.236245955	JAB	Jul.	W1
JAB-B-W2	Cyanobacteria	Cyanophyceae	Oscillatoriales	Phormidium		3	1.507537688	JAB	Jul.	W2
JAB-B-W2	Cyanobacteria	Cyanophyceae	Synechococcales	Limnothrix		1	0.502512563	JAB	Jul.	W2
JAB-B-W2	Ochrophyta	Ochrophyta	Chromulinales	Dinobryon		11	5.527638191	JAB	Jul.	W2
JAB-B-W2	Bacillariophyta	Bacillariophyceae	Achnanthales	Cocconeis		3	1.507537688	JAB	Jul.	W2
JAB-B-W2	Bacillariophyta	Bacillariophyceae	Cymbellales	Gomphonema		5	2.512562814	JAB	Jul.	W2
JAB-B-W2	Bacillariophyta	Bacillariophyceae	Licmophorales	Ulnaria		1	0.502512563	JAB	Jul.	W2
JAB-B-W2	Bacillariophyta	Mediophyceae	Stephanodiscales	Cyclotella		40	20.10050251	JAB	Jul.	W2
JAB-B-W2	Cryptophyta	Cryptophyceae	Cryptomonadales	Cryptomonas		10	5.025125628	JAB	Jul.	W2
JAB-B-W2	Cryptophyta	Cryptophyceae	Cryptomonadales	Chroomonas		125	62.81407035	JAB	Jul.	W2
JAB-B-W3	Chlorophyta	Chlorophyceae	Cryptomonadales	Schroederia		12	6.12244898	JAB	Jul.	W3
JAB-B-W3	Chlorophyta	Chlorophyceae	Cryptomonadales	Tetraedron		3	1.530612245	JAB	Jul.	W3
JAB-B-W3	Chlorophyta	Trebouxiophyceae	Ordo_incertae_sedis	Crucigenia		4	2.040816327	JAB	Jul.	W3
JAB-B-W3	Ochrophyta	Ochrophyta	Chromulinales	Dinobryon		4	2.040816327	JAB	Jul.	W3
JAB-B-W3	Bacillariophyta	Bacillariophyceae	Cymbellales	Gomphonema		2	1.020408163	JAB	Jul.	W3
JAB-B-W3	Bacillariophyta	Mediophyceae	Stephanodiscales	Cyclotella		17	8.673469388	JAB	Jul.	W3
JAB-B-W3	Cryptophyta	Cryptophyceae	Cryptomonadales	Cryptomonas		15	7.653061224	JAB	Jul.	W3
JAB-B-W3	Cryptophyta	Cryptophyceae	Cryptomonadales	Chroomonas		136	69.3877551	JAB	Jul.	W3
JAB-B-W3	Miozoa	Dinophyceae	Gonyaulacales	Ceratium		1	0.510204082	JAB	Jul.	W3
JAB-B-W3	Miozoa	Dinophyceae	Gonyaulacales	Peridinium		2	1.020408163	JAB	Jul.	W3
JAB-C-W1	Cyanobacteria	Cyanophyceae	Oscillatoriales	Phormidium		5	1.724137931	JAB	Aug.	W1
JAB-C-W1	Cyanobacteria	Cyanophyceae	Synechococcales	Limnothrix		6	2.068965517	JAB	Aug.	W1
JAB-C-W1	Chlorophyta	Chlorophyceae	Sphaeropleales	Pediastrum		2	0.689655172	JAB	Aug.	W1
JAB-C-W1	Chlorophyta	Chlorophyceae	Sphaeropleales	Scenedesmus		4	1.379310345	JAB	Aug.	W1
JAB-C-W1	Chlorophyta	Chlorophyceae	Sphaeropleales	Schroederia		1	0.344827586	JAB	Aug.	W1
JAB-C-W1	Chlorophyta	Chlorophyceae	Sphaeropleales	Tetraedron		5	1.724137931	JAB	Aug.	W1
JAB-C-W1	Bacillariophyta	Bacillariophyceae	Bacillariales	Nitzschia		1	0.344827586	JAB	Aug.	W1
JAB-C-W1	Bacillariophyta	Bacillariophyceae	Naviculales	Navicula		1	0.344827586	JAB	Aug.	W1
JAB-C-W1	Bacillariophyta	Mediophyceae	Stephanodiscales	Cyclotella		45	15.51724138	JAB	Aug.	W1
JAB-C-W1	Cryptophyta	Cryptophyceae	Cryptomonadales	Cryptomonas		27	9.310344828	JAB	Aug.	W1
JAB-C-W1	Cryptophyta	Cryptophyceae	Cryptomonadales	Chroomonas		190	65.51724138	JAB	Aug.	W1
JAB-C-W1	Miozoa	Dinophyceae	Gonyaulacales	Ceratium		3	1.034482759	JAB	Aug.	W1
JAB-C-W2	Cyanobacteria	Cyanophyceae	Synechococcales	Pseudanabaena		5	2.262443439	JAB	Aug.	W2
JAB-C-W2	Bacillariophyta	Bacillariophyceae	Naviculales	Navicula		2	0.904977376	JAB	Aug.	W2
JAB-C-W2	Bacillariophyta	Bacillariophyceae	Cymbellales	Gomphonema		2	0.904977376	JAB	Aug.	W2
JAB-C-W2	Bacillariophyta	Mediophyceae	Stephanodiscales	Cyclotella		95	42.98642534	JAB	Aug.	W2
JAB-C-W2	Cryptophyta	Cryptophyceae	Cryptomonadales	Cryptomonas		14	6.334841629	JAB	Aug.	W2
JAB-C-W2	Cryptophyta	Cryptophyceae	Cryptomonadales	Chroomonas		100	45.24886878	JAB	Aug.	W2
JAB-C-W2	Miozoa	Dinophyceae	Gonyaulacales	Ceratium		3	1.357466063	JAB	Aug.	W2
JAB-C-W3	Chlorophyta	Chlorophyceae	Sphaeropleales	Scenedesmus		34	12.59259259	JAB	Aug.	W3
JAB-C-W3	Chlorophyta	Chlorophyceae	Sphaeropleales	Tetraedron		18	6.666666667	JAB	Aug.	W3
JAB-C-W3	Chlorophyta	Trebouxiophyceae	Ordo_incertae_sedis	Crucigenia_tetrapedia		35	12.96296296	JAB	Aug.	W3
JAB-C-W3	Chlorophyta	Trebouxiophyceae	Ordo_incertae_sedis	Oocystis_lacustris		4	1.481481481	JAB	Aug.	W3
JAB-C-W3	Chlorophyta	Zygnematophyceae	Klebsormidiales	Elakatothrix		4	1.481481481	JAB	Aug.	W3
JAB-C-W3	Bacillariophyta	Mediophyceae	Stephanodiscales	Cyclotella		85	31.48148148	JAB	Aug.	W3
JAB-C-W3	Cryptophyta	Cryptophyceae	Cryptomonadales	Cryptomonas		23	8.518518519	JAB	Aug.	W3
JAB-C-W3	Cryptophyta	Cryptophyceae	Cryptomonadales	Chroomonas		65	24.07407407	JAB	Aug.	W3
JAB-C-W3	Miozoa	Dinophyceae	Gonyaulacales	Ceratium		2	0.740740741	JAB	Aug.	W3
JAB-D-W1	Cyanobacteria	Cyanophyceae	Synechococcales	Limnothrix		31	21.08843537	JAB	Sep.	W1
JAB-D-W1	Cyanobacteria	Cyanophyceae	Chroococcales	Aphanothece		3	2.040816327	JAB	Sep.	W1
JAB-D-W1	Bacillariophyta	Mediophyceae	Stephanodiscales	Cyclotella		40	27.21088435	JAB	Sep.	W1
JAB-D-W1	Cryptophyta	Cryptophyceae	Cryptomonadales	Cryptomonas		13	8.843537415	JAB	Sep.	W1
JAB-D-W1	Cryptophyta	Cryptophyceae	Cryptomonadales	Chroomonas		60	40.81632653	JAB	Sep.	W1
JAB-D-W2	Cyanobacteria	Cyanophyceae	Synechococcales	Limnothrix		15	4.437869822	JAB	Sep.	W2
JAB-D-W2	Cyanobacteria	Cyanophyceae	Synechococcales	Pseudanabaena		45	13.31360947	JAB	Sep.	W2
JAB-D-W2	Cyanobacteria	Cyanophyceae	Chroococcales	Aphanothece		8	2.366863905	JAB	Sep.	W2
JAB-D-W2	Bacillariophyta	Bacillariophyceae	Bacillariales	Nitzschia		10	2.958579882	JAB	Sep.	W2
JAB-D-W2	Bacillariophyta	Bacillariophyceae	Fragilariales	Fragilaria		4	1.183431953	JAB	Sep.	W2
JAB-D-W2	Bacillariophyta	Bacillariophyceae	Naviculales	Navicula		10	2.958579882	JAB	Sep.	W2
JAB-D-W2	Bacillariophyta	Bacillariophyceae	Rhabdonematales	Diatoma		12	3.550295858	JAB	Sep.	W2
JAB-D-W2	Bacillariophyta	Mediophyceae	Stephanodiscales	Cyclotella		90	26.62721893	JAB	Sep.	W2
JAB-D-W2	Cryptophyta	Cryptophyceae	Cryptomonadales	Cryptomonas		14	4.142011834	JAB	Sep.	W2
JAB-D-W2	Cryptophyta	Cryptophyceae	Cryptomonadales	Chroomonas		130	38.46153846	JAB	Sep.	W2
JAB-D-W3	Cyanobacteria	Cyanophyceae	Synechococcales	Limnothrix		4	1.146131805	JAB	Sep.	W3
VAI-A-W1	Cyanobacteria	Cyanophyceae	Oscillatoriales	Phormidium		1	0.264550265	VSM	Jun.	W1
VAI-A-W1	Cyanobacteria	Cyanophyceae	Synechococcales	Limnothrix		1	0.264550265	VSM	Jun.	W1
VAI-A-W1	Chlorophyta	Chlorophyceae	Sphaeropleales	Monoraphidium		11	2.91005291	VSM	Jun.	W1
VAI-A-W1	Chlorophyta	Chlorophyceae	Sphaeropleales	Scenedesmus		4	1.058201058	VSM	Jun.	W1
VAI-A-W1	Chlorophyta	Chlorophyceae	Sphaeropleales	Tetraedron		6	1.587301587	VSM	Jun.	W1
VAI-A-W1	Streptophyta	Trebouxiophyceae	Chlorellales	Oocystis_lacustris		4	1.058201058	VSM	Jun.	W1
VAI-A-W1	Streptophyta	Zygnematophyceae	Desmidiales	Closterium		1	0.264550265	VSM	Jun.	W1
VAI-A-W1	Streptophyta	Zygnematophyceae	Desmidiales	Cosmarium		1	0.264550265	VSM	Jun.	W1
VAI-A-W1	Bacillariophyta	Bacillariophyceae	Achnanthales	Cocconeis		2	0.529100529	VSM	Jun.	W1
VAI-A-W1	Bacillariophyta	Bacillariophyceae	Achnanthales	Achnanthes		11	2.91005291	VSM	Jun.	W1
VAI-A-W1	Bacillariophyta	Bacillariophyceae	Bacillariales	Nitzschia		6	1.587301587	VSM	Jun.	W1
VAI-A-W1	Bacillariophyta	Bacillariophyceae	Cymbellales	Gomphonema		3	0.793650794	VSM	Jun.	W1
VAI-A-W1	Bacillariophyta	Bacillariophyceae	Licmophorales	Ulnaria		1	0.264550265	VSM	Jun.	W1
VAI-A-W1	Bacillariophyta	Mediophyceae	Stephanodiscales	Cyclotella		85	22.48677249	VSM	Jun.	W1
VAI-A-W1	Cryptophyta	Cryptophyceae	Cryptomonadales	Cryptomonas		17	4.497354497	VSM	Jun.	W1
VAI-A-W1	Cryptophyta	Cryptophyceae	Cryptomonadales	Chroomonas		195	51.58730159	VSM	Jun.	W1
VAI-A-W1	Ochrophyta	Chrysophyceae	Ochromonadales	Dinobryon		26	6.878306878	VSM	Jun.	W1
VAI-A-W1	Miozoa	Dinophyceae	Peridiniales	Peridinium		3	0.793650794	VSM	Jun.	W1
VAI-A-W2	Chlorophyta	Chlorophyceae	Sphaeropleales	Monoraphidium		15	3.289473684	VSM	Jun.	W2
VAI-A-W2	Chlorophyta	Chlorophyceae	Sphaeropleales	Scenedesmus		70	15.35087719	VSM	Jun.	W2
VAI-A-W2	Chlorophyta	Chlorophyceae	Sphaeropleales	Tetraedron		47	10.30701754	VSM	Jun.	W2
VAI-A-W2	Chlorophyta	Trebouxiophyceae	Ordo_incertae_sedis	Crucigenia_tetrapedia		120	26.31578947	VSM	Jun.	W2
VAI-A-W2	Chlorophyta	Trebouxiophyceae	Chlorellales	Oocystis_lacustris		15	3.289473684	VSM	Jun.	W2
VAI-A-W2	Streptophyta	Zygnematophyceae	Desmidiales	Cosmarium		10	2.192982456	VSM	Jun.	W2
VAI-A-W2	Streptophyta	Klebsormidiophyceae	Klebsormidiales	Elakatothrix		14	3.070175439	VSM	Jun.	W2
VAI-A-W2	Bacillariophyta	Bacillariophyceae	Achnanthales	Achnanthes		4	0.877192982	VSM	Jun.	W2
VAI-A-W2	Bacillariophyta	Mediophyceae	Stephanodiscales	Cyclotella		70	15.35087719	VSM	Jun.	W2
VAI-A-W2	Cryptophyta	Cryptophyceae	Cryptomonadales	Cryptomonas		14	3.070175439	VSM	Jun.	W2
VAI-A-W2	Cryptophyta	Cryptophyceae	Cryptomonadales	Chroomonas		26	5.701754386	VSM	Jun.	W2
VAI-A-W2	Ochrophyta	Chrysophyceae	Ochromonadales	Dinobryon		35	7.675438596	VSM	Jun.	W2
VAI-A-W2	Miozoa	Dinophyceae	Peridiniales	Peridinium		6	1.315789474	VSM	Jun.	W2
VAI-A-W2	Euglenozoa	Euglenophyceae	Euglenales	Trachelomonas		10	2.192982456	VSM	Jun.	W2
VAI-A-W3	Cyanobacteria	Cyanophyceae	Chroococcales	Limnothrix		1	0.354609929	VSM	Jun.	W3
VAI-A-W3	Chlorophyta	Chlorophyceae	Sphaeropleales	Monoraphidium		17	6.028368794	VSM	Jun.	W3
VAI-A-W3	Chlorophyta	Chlorophyceae	Sphaeropleales	Scenedesmus		12	4.255319149	VSM	Jun.	W3
VAI-A-W3	Chlorophyta	Chlorophyceae	Sphaeropleales	Schroederia		3	1.063829787	VSM	Jun.	W3
VAI-A-W3	Chlorophyta	Chlorophyceae	Sphaeropleales	Tetraedron		8	2.836879433	VSM	Jun.	W3
VAI-A-W3	Chlorophyta	Trebouxiophyceae	Chlorellales	Oocystis_lacustris		4	1.418439716	VSM	Jun.	W3
VAI-A-W3	Streptophyta	Zygnematophyceae	Desmidiales	Closterium		1	0.354609929	VSM	Jun.	W3
VAI-A-W3	Streptophyta	Klebsormidiophyceae	Klebsormidiales	Elakatothrix		4	1.418439716	VSM	Jun.	W3
VAI-A-W3	Bacillariophyta	Bacillariophyceae	Achnanthales	Cocconeis		1	0.354609929	VSM	Jun.	W3
VAI-A-W3	Bacillariophyta	Bacillariophyceae	Achnanthales	Achnanthes		6	2.127659574	VSM	Jun.	W3
VAI-A-W3	Bacillariophyta	Bacillariophyceae	Bacillariales	Nitzschia		5	1.773049645	VSM	Jun.	W3
VAI-A-W3	Bacillariophyta	Bacillariophyceae	Cymbellales	Gomphonema		5	1.773049645	VSM	Jun.	W3
VAI-A-W3	Bacillariophyta	Mediophyceae	Stephanodiscales	Cyclotella		100	35.46099291	VSM	Jun.	W3
VAI-A-W3	Cryptophyta	Cryptophyceae	Cryptomonadales	Cryptomonas		13	4.609929078	VSM	Jun.	W3
VAI-A-W3	Cryptophyta	Cryptophyceae	Cryptomonadales	Chroomonas		44	15.60283688	VSM	Jun.	W3
VAI-A-W3	Ochrophyta	Chrysophyceae	Ochromonadales	Dinobryon		45	15.95744681	VSM	Jun.	W3
VAI-A-W3	Miozoa	Dinophyceae	Peridiniales	Peridinium		13	4.609929078	VSM	Jun.	W3
VAI-B-W1	Cyanobacteria	Cyanophyceae	Oscillatoriales	Phormidium		5	1.179245283	VSM	Jul.	W1
VAI-B-W1	Cyanobacteria	Cyanophyceae	Oscillatoriales	Hormogonies		95	22.40566038	VSM	Jul.	W1
VAI-B-W1	Cyanobacteria	Cyanophyceae	Oscillatoriales	Planktothrix_spiroides		13	3.066037736	VSM	Jul.	W1
VAI-B-W1	Cyanobacteria	Cyanophyceae	Synechococcales	Planktolyngbya_circumcreta		100	23.58490566	VSM	Jul.	W1
VAI-B-W1	Cryptophyta	Cryptophyceae	Cryptomonadales	Cryptomonas		196	46.22641509	VSM	Jul.	W1
VAI-B-W1	Ochrophyta	Chrysophyceae	Ochromonadales	Dinobryon		15	3.537735849	VSM	Jul.	W1
VAI-B-W2	Cyanobacteria	Cyanophyceae	Chroococcales	Chroococcus		5	1.373626374	VSM	Jul.	W2
VAI-B-W2	Cyanobacteria	Cyanophyceae	Oscillatoriales	Phormidium		3	0.824175824	VSM	Jul.	W2
VAI-B-W2	Cyanobacteria	Cyanophyceae	Synechococcales	Planktolyngbya		6	1.648351648	VSM	Jul.	W2
VAI-B-W2	Cyanobacteria	Cyanophyceae	Synechococcales	Pseudanabaena		21	5.769230769	VSM	Jul.	W2
VAI-B-W2	Chlorophyta	Chlorophyceae	Sphaeropleales	Monoraphidium		9	2.472527473	VSM	Jul.	W2
VAI-B-W2	Chlorophyta	Chlorophyceae	Sphaeropleales	Scenedesmus		2	0.549450549	VSM	Jul.	W2
VAI-B-W2	Chlorophyta	Trebouxiophyceae	Chlorellales	Oocystis_lacustris		16	4.395604396	VSM	Jul.	W2
VAI-B-W2	Streptophyta	Zygnematophyceae	Desmidiales	Closterium		3	0.824175824	VSM	Jul.	W2
VAI-B-W2	Streptophyta	Klebsormidiophyceae	Klebsormidiales	Elakatothrix		14	3.846153846	VSM	Jul.	W2
VAI-B-W2	Bacillariophyta	Bacillariophyceae	Bacillariales	Nitzschia		15	4.120879121	VSM	Jul.	W2
VAI-B-W2	Bacillariophyta	Bacillariophyceae	Licmophorales	Ulnaria		9	2.472527473	VSM	Jul.	W2
VAI-B-W2	Bacillariophyta	Bacillariophyceae	Naviculales	Navicula		30	8.241758242	VSM	Jul.	W2
VAI-B-W2	Bacillariophyta	Mediophyceae	Stephanodiscales	Cyclotella		26	7.142857143	VSM	Jul.	W2
VAI-B-W2	Cryptophyta	Cryptophyceae	Cryptomonadales	Cryptomonas		4	1.098901099	VSM	Jul.	W2
VAI-B-W2	Cryptophyta	Cryptophyceae	Cryptomonadales	Chroomonas		34	9.340659341	VSM	Jul.	W2
VAI-B-W2	Ochrophyta	Chrysophyceae	Ochromonadales	Dinobryon		160	43.95604396	VSM	Jul.	W2
VAI-B-W2	Miozoa	Dinophyceae	Peridiniales	Peridinium		7	1.923076923	VSM	Jul.	W2
VAI-B-W3	Cyanobacteria	Cyanophyceae	Oscillatoriales	Phormidium		1	0.297619048	VSM	Jul.	W3
VAI-B-W3	Cyanobacteria	Cyanophyceae	Synechococcales	Limnothrix		4	1.19047619	VSM	Jul.	W3
VAI-B-W3	Cyanobacteria	Cyanophyceae	Synechococcales	Planktolyngbya		3	0.892857143	VSM	Jul.	W3
VAI-B-W3	Cyanobacteria	Cyanophyceae	Synechococcales	Pseudanabaena		10	2.976190476	VSM	Jul.	W3
VAI-B-W3	Chlorophyta	Chlorophyceae	Sphaeropleales	Scenedesmus		5	1.488095238	VSM	Jul.	W3
VAI-B-W3	Chlorophyta	Chlorophyceae	Sphaeropleales	Schroederia		16	4.761904762	VSM	Jul.	W3
VAI-B-W3	Chlorophyta	Chlorophyceae	Sphaeropleales	Tetraedron		4	1.19047619	VSM	Jul.	W3
VAI-B-W3	Chlorophyta	Trebouxiophyceae	Chlorellales	Oocystis_lacustris		27	8.035714286	VSM	Jul.	W3
VAI-B-W3	Streptophyta	Zygnematophyceae	Desmidiales	Cosmarium		3	0.892857143	VSM	Jul.	W3
VAI-B-W3	Streptophyta	Klebsormidiophyceae	Klebsormidiales	Elakatothrix		17	5.05952381	VSM	Jul.	W3
VAI-B-W3	Bacillariophyta	Bacillariophyceae	Achnanthales	Cocconeis		5	1.488095238	VSM	Jul.	W3
VAI-B-W3	Bacillariophyta	Bacillariophyceae	Achnanthales	Achnanthes		4	1.19047619	VSM	Jul.	W3
VAI-B-W3	Bacillariophyta	Bacillariophyceae	Bacillariales	Nitzschia		15	4.464285714	VSM	Jul.	W3
VAI-B-W3	Bacillariophyta	Bacillariophyceae	Licmophorales	Ulnaria		12	3.571428571	VSM	Jul.	W3
VAI-B-W3	Bacillariophyta	Bacillariophyceae	Naviculales	Navicula		2	0.595238095	VSM	Jul.	W3
VAI-B-W3	Cryptophyta	Cryptophyceae	Cryptomonadales	Cryptomonas		14	4.166666667	VSM	Jul.	W3
VAI-B-W3	Cryptophyta	Cryptophyceae	Cryptomonadales	Chroomonas		15	4.464285714	VSM	Jul.	W3
VAI-B-W3	Ochrophyta	Chrysophyceae	Ochromonadales	Dinobryon		175	52.08333333	VSM	Jul.	W3
VAI-B-W3	Miozoa	Dinophyceae	Peridiniales	Peridinium		4	1.19047619	VSM	Jul.	W3
VAI-C-W1	Cyanobacteria	Cyanophyceae	Oscillatoriales	Phormidium		5	1.424501425	VSM	Aug.	W1
VAI-C-W1	Cyanobacteria	Cyanophyceae	Synechococcales	Limnothrix		15	4.273504274	VSM	Aug.	W1
VAI-C-W1	Cyanobacteria	Cyanophyceae	Synechococcales	Planktolyngbya_circumcreta		34	9.686609687	VSM	Aug.	W1
VAI-C-W1	Cyanobacteria	Cyanophyceae	Synechococcales	Pseudanabaena		4	1.13960114	VSM	Aug.	W1
VAI-C-W1	Chlorophyta	Chlorophyceae	Sphaeropleales	Monoraphidium		18	5.128205128	VSM	Aug.	W1
VAI-C-W1	Chlorophyta	Chlorophyceae	Sphaeropleales	Scenedesmus		17	4.843304843	VSM	Aug.	W1
VAI-C-W1	Chlorophyta	Chlorophyceae	Sphaeropleales	Schroederia		12	3.418803419	VSM	Aug.	W1
VAI-C-W1	Chlorophyta	Chlorophyceae	Sphaeropleales	Tetraedron		7	1.994301994	VSM	Aug.	W1
VAI-C-W1	Chlorophyta	Trebouxiophyceae	Chlorellales	Oocystis_lacustris		45	12.82051282	VSM	Aug.	W1
VAI-C-W1	Streptophyta	Klebsormidiophyceae	Klebsormidiales	Elakatothrix		11	3.133903134	VSM	Aug.	W1
VAI-C-W1	Bacillariophyta	Bacillariophyceae	Bacillariales	Nitzschia		17	4.843304843	VSM	Aug.	W1
VAI-C-W1	Bacillariophyta	Bacillariophyceae	Licmophorales	Ulnaria		2	0.56980057	VSM	Aug.	W1
VAI-C-W1	Bacillariophyta	Bacillariophyceae	Naviculales	Navicula		2	0.56980057	VSM	Aug.	W1
VAI-C-W1	Bacillariophyta	Bacillariophyceae	Rhabdonematales	Diatoma		3	0.854700855	VSM	Aug.	W1
VAI-C-W1	Bacillariophyta	Mediophyceae	Stephanodiscales	Cyclotella		110	31.33903134	VSM	Aug.	W1
VAI-C-W1	Cryptophyta	Cryptophyceae	Cryptomonadales	Cryptomonas		18	5.128205128	VSM	Aug.	W1
VAI-C-W1	Cryptophyta	Cryptophyceae	Cryptomonadales	Chroomonas		31	8.831908832	VSM	Aug.	W1
VAI-C-W2	Cyanobacteria	Cyanophyceae	Oscillatoriales	Limnothrix		1	0.27	VSM	Aug.	W2
VAI-C-W2	Cyanobacteria	Cyanophyceae	Oscillatoriales	Phormidium		1	0.27	VSM	Aug.	W2
VAI-C-W2	Cyanobacteria	Cyanophyceae	Synechococcales	Planktolyngbya		1	0.27	VSM	Aug.	W2
VAI-C-W2	Cyanobacteria	Cyanophyceae	Synechococcales	Pseudanabaena		15	4.02	VSM	Aug.	W2
VAI-C-W2	Chlorophyta	Chlorophyceae	Sphaeropleales	Scenedesmus		2	0.54	VSM	Aug.	W2
VAI-C-W2	Chlorophyta	Chlorophyceae	Sphaeropleales	Tetraedron		4	1.07	VSM	Aug.	W2
VAI-C-W2	Chlorophyta	Trebouxiophyceae	Chlorellales	Oocystis_lacustris		57	15.28	VSM	Aug.	W2
VAI-C-W2	Streptophyta	Klebsormidiophyceae	Klebsormidiales	Elakatothrix		13	3.49	VSM	Aug.	W2
VAI-C-W2	Bacillariophyta	Bacillariophyceae	Achnanthales	Cocconeis		7	1.88	VSM	Aug.	W2
VAI-C-W2	Bacillariophyta	Bacillariophyceae	Achnanthales	Achnanthes		5	1.34	VSM	Aug.	W2
VAI-C-W2	Bacillariophyta	Bacillariophyceae	Bacillariales	Nitzschia		1	0.27	VSM	Aug.	W2
VAI-C-W2	Bacillariophyta	Mediophyceae	Stephanodiscales	Cyclotella		112	30	VSM	Aug.	W2
VAI-C-W2	Cryptophyta	Cryptophyceae	Cryptomonadales	Cryptomonas		44	11.8	VSM	Aug.	W2
VAI-C-W2	Cryptophyta	Cryptophyceae	Cryptomonadales	Chroomonas		100	26.81	VSM	Aug.	W2
VAI-C-W2	Ochrophyta	Chrysophyceae	Ochromonadales	Dinobryon		7	1.9	VSM	Aug.	W2
VAI-C-W2	Miozoa	Dinophyceae	Peridiniales	Peridinium		3	0.8	VSM	Aug.	W2
VAI-C-W3	Cyanobacteria	Cyanophyceae	Synechococcales	Planktolyngbya		7	1.822916667	VSM	Aug.	W3
VAI-C-W3	Cyanobacteria	Cyanophyceae	Synechococcales	Pseudanabaena		5	1.302083333	VSM	Aug.	W3
VAI-C-W3	Chlorophyta	Chlorophyceae	Sphaeropleales	Scenedesmus		62	16.14583333	VSM	Aug.	W3
VAI-C-W3	Chlorophyta	Chlorophyceae	Sphaeropleales	Schroederia		1	0.260416667	VSM	Aug.	W3
VAI-C-W3	Chlorophyta	Chlorophyceae	Sphaeropleales	Tetraedron		25	6.510416667	VSM	Aug.	W3
VAI-C-W3	Chlorophyta	Trebouxiophyceae	Chlorellales	Oocystis_lacustris		62	16.14583333	VSM	Aug.	W3
VAI-C-W3	Streptophyta	Zygnematophyceae	Desmidiales	Cosmarium		20	5.208333333	VSM	Aug.	W3
VAI-C-W3	Streptophyta	Zygnematophyceae	Desmidiales	Closterium		10	2.604166667	VSM	Aug.	W3
VAI-C-W3	Streptophyta	Klebsormidiophyceae	Klebsormidiales	Elakatothrix		9	2.34375	VSM	Aug.	W3
VAI-C-W3	Bacillariophyta	Bacillariophyceae	Achnanthales	Cocconeis		2	0.520833333	VSM	Aug.	W3
VAI-C-W3	Bacillariophyta	Bacillariophyceae	Bacillariales	Nitzschia		4	1.041666667	VSM	Aug.	W3
VAI-C-W3	Bacillariophyta	Bacillariophyceae	Licmophorales	Ulnaria		1	0.260416667	VSM	Aug.	W3
VAI-C-W3	Bacillariophyta	Bacillariophyceae	Naviculales	Navicula		3	0.78125	VSM	Aug.	W3
VAI-C-W3	Bacillariophyta	Mediophyceae	Stephanodiscales	Cyclotella		135	35.15625	VSM	Aug.	W3
VAI-C-W3	Cryptophyta	Cryptophyceae	Cryptomonadales	Cryptomonas		16	4.166666667	VSM	Aug.	W3
VAI-C-W3	Cryptophyta	Cryptophyceae	Cryptomonadales	Chroomonas		17	4.427083333	VSM	Aug.	W3
VAI-C-W3	Ochrophyta	Chrysophyceae	Ochromonadales	Dinobryon		5	1.302083333	VSM	Aug.	W3
VAI-D-W1	Cyanobacteria	Cyanophyceae	Chroococcales	Aphanothece		4	1.030927835	VSM	Sep.	W1
VAI-D-W1	Cyanobacteria	Cyanophyceae	Oscillatoriales	Phormidium		6	1.546391753	VSM	Sep.	W1
VAI-D-W1	Cyanobacteria	Cyanophyceae	Oscillatoriales	Spirulina		3	0.773195876	VSM	Sep.	W1
VAI-D-W1	Cyanobacteria	Cyanophyceae	Synechococcales	Limnothrix		9	2.319587629	VSM	Sep.	W1
VAI-D-W1	Cyanobacteria	Cyanophyceae	Synechococcales	Merismopedia		8	2.06185567	VSM	Sep.	W1
VAI-D-W1	Cyanobacteria	Cyanophyceae	Synechococcales	Planktolyngbya_circumcreta		47	12.11340206	VSM	Sep.	W1
VAI-D-W1	Cyanobacteria	Cyanophyceae	Synechococcales	Planktolyngbya		14	3.608247423	VSM	Sep.	W1
VAI-D-W1	Cyanobacteria	Cyanophyceae	Synechococcales	Pseudanabaena		9	2.319587629	VSM	Sep.	W1
VAI-D-W1	Chlorophyta	Chlorophyceae	Sphaeropleales	Coelastrum		8	2.06185567	VSM	Sep.	W1
VAI-D-W1	Chlorophyta	Chlorophyceae	Sphaeropleales	Scenedesmus		1	0.257731959	VSM	Sep.	W1
VAI-D-W1	Chlorophyta	Chlorophyceae	Sphaeropleales	Schroederia		2	0.515463918	VSM	Sep.	W1
VAI-D-W1	Chlorophyta	Chlorophyceae	Sphaeropleales	Tetraedron		13	3.350515464	VSM	Sep.	W1
VAI-D-W1	Chlorophyta	Trebouxiophyceae	Chlorellales	Oocystis_lacustris		15	3.865979381	VSM	Sep.	W1
VAI-D-W1	Streptophyta	Klebsormidiophyceae	Klebsormidiales	Elakatothrix		2	0.515463918	VSM	Sep.	W1
VAI-D-W1	Bacillariophyta	Bacillariophyceae	Achnanthales	Cocconeis		3	0.773195876	VSM	Sep.	W1
VAI-D-W1	Bacillariophyta	Bacillariophyceae	Achnanthales	Achnanthes		17	4.381443299	VSM	Sep.	W1
VAI-D-W1	Bacillariophyta	Bacillariophyceae	Bacillariales	Nitzschia		5	1.288659794	VSM	Sep.	W1
VAI-D-W1	Bacillariophyta	Bacillariophyceae	Cymbellales	Gomphonema		19	4.896907216	VSM	Sep.	W1
VAI-D-W1	Bacillariophyta	Bacillariophyceae	Licmophorales	Ulnaria		4	1.030927835	VSM	Sep.	W1
VAI-D-W1	Bacillariophyta	Bacillariophyceae	Naviculales	Navicula		15	3.865979381	VSM	Sep.	W1
VAI-D-W1	Bacillariophyta	Bacillariophyceae	Rhabdonematales	Diatoma		6	1.546391753	VSM	Sep.	W1
VAI-D-W1	Bacillariophyta	Mediophyceae	Stephanodiscales	Cyclotella		10	2.577319588	VSM	Sep.	W1
VAI-D-W1	Cryptophyta	Cryptophyceae	Cryptomonadales	Cryptomonas		28	7.216494845	VSM	Sep.	W1
VAI-D-W1	Cryptophyta	Cryptophyceae	Cryptomonadales	Chroomonas		140	36.08247423	VSM	Sep.	W1
VAI-D-W2	Cyanobacteria	Cyanophyceae	Chroococcales	Aphanothece		10	3.968253968	VSM	Sep.	W2
VAI-D-W2	Cyanobacteria	Cyanophyceae	Chroococcales	Chroococcus		7	2.777777778	VSM	Sep.	W2
VAI-D-W2	Cyanobacteria	Cyanophyceae	Oscillatoriales	Phormidium		5	1.984126984	VSM	Sep.	W2
VAI-D-W2	Cyanobacteria	Cyanophyceae	Synechococcales	Limnothrix		15	5.952380952	VSM	Sep.	W2
VAI-D-W2	Cyanobacteria	Cyanophyceae	Synechococcales	Merismopedia		4	1.587301587	VSM	Sep.	W2
VAI-D-W2	Cyanobacteria	Cyanophyceae	Synechococcales	Planktolyngbya_circumcreta		3	1.19047619	VSM	Sep.	W2
VAI-D-W2	Cyanobacteria	Cyanophyceae	Synechococcales	Pseudanabaena		32	12.6984127	VSM	Sep.	W2
VAI-D-W2	Chlorophyta	Chlorophyceae	Sphaeropleales	Coelastrum		5	1.984126984	VSM	Sep.	W2
VAI-D-W2	Chlorophyta	Chlorophyceae	Sphaeropleales	Monoraphidium		5	1.984126984	VSM	Sep.	W2
VAI-D-W2	Chlorophyta	Chlorophyceae	Sphaeropleales	Scenedesmus		10	3.968253968	VSM	Sep.	W2
VAI-D-W2	Chlorophyta	Chlorophyceae	Sphaeropleales	Schroederia		3	1.19047619	VSM	Sep.	W2
VAI-D-W2	Chlorophyta	Chlorophyceae	Sphaeropleales	Tetraedron		5	1.984126984	VSM	Sep.	W2
VAI-D-W2	Chlorophyta	Trebouxiophyceae	Chlorellales	Oocystis_lacustris		30	11.9047619	VSM	Sep.	W2
VAI-D-W2	Streptophyta	Klebsormidiophyceae	Klebsormidiales	Elakatothrix		10	3.968253968	VSM	Sep.	W2
VAI-D-W2	Bacillariophyta	Bacillariophyceae	Achnanthales	Cocconeis		1	0.396825397	VSM	Sep.	W2
VAI-D-W2	Bacillariophyta	Bacillariophyceae	Achnanthales	Achnanthes		7	2.777777778	VSM	Sep.	W2
VAI-D-W2	Bacillariophyta	Bacillariophyceae	Bacillariales	Nitzschia		1	0.396825397	VSM	Sep.	W2
VAI-D-W2	Bacillariophyta	Bacillariophyceae	Cymbellales	Gomphonema		4	1.587301587	VSM	Sep.	W2
VAI-D-W2	Bacillariophyta	Bacillariophyceae	Licmophorales	Ulnaria		4	1.587301587	VSM	Sep.	W2
VAI-D-W2	Bacillariophyta	Bacillariophyceae	Naviculales	Navicula		1	0.396825397	VSM	Sep.	W2
VAI-D-W2	Bacillariophyta	Bacillariophyceae	Rhabdonematales	Diatoma		4	1.587301587	VSM	Sep.	W2
VAI-D-W2	Bacillariophyta	Bacillariophyceae	Rhopalodiales	Epithemia		4	1.587301587	VSM	Sep.	W2
VAI-D-W2	Bacillariophyta	Mediophyceae	Stephanodiscales	Cyclotella		27	10.71428571	VSM	Sep.	W2
VAI-D-W2	Cryptophyta	Cryptophyceae	Cryptomonadales	Cryptomonas		10	3.968253968	VSM	Sep.	W2
VAI-D-W2	Cryptophyta	Cryptophyceae	Cryptomonadales	Chroomonas		45	17.85714286	VSM	Sep.	W2
VAI-D-W3	Cyanobacteria	Cyanophyceae	Chroococcales	Aphanothece		7	1.732673267	VSM	Sep.	W3
VAI-D-W3	Cyanobacteria	Cyanophyceae	Chroococcales	Chroococcus		1	0.247524752	VSM	Sep.	W3
VAI-D-W3	Cyanobacteria	Cyanophyceae	Oscillatoriales	Phormidium		4	0.99009901	VSM	Sep.	W3
VAI-D-W3	Cyanobacteria	Cyanophyceae	Synechococcales	Limnothrix		1	0.247524752	VSM	Sep.	W3
VAI-D-W3	Cyanobacteria	Cyanophyceae	Synechococcales	Merismopedia		4	0.99009901	VSM	Sep.	W3
VAI-D-W3	Cyanobacteria	Cyanophyceae	Synechococcales	Planktolyngbya_circumcreta		4	0.99009901	VSM	Sep.	W3
VAI-D-W3	Cyanobacteria	Cyanophyceae	Synechococcales	Pseudanabaena		7	1.732673267	VSM	Sep.	W3
VAI-D-W3	Chlorophyta	Chlorophyceae	Sphaeropleales	Coelastrum		2	0.495049505	VSM	Sep.	W3
VAI-D-W3	Chlorophyta	Chlorophyceae	Sphaeropleales	Monoraphidium		2	0.495049505	VSM	Sep.	W3
VAI-D-W3	Chlorophyta	Chlorophyceae	Sphaeropleales	Scenedesmus		74	18.31683168	VSM	Sep.	W3
VAI-D-W3	Chlorophyta	Chlorophyceae	Sphaeropleales	Schroederia		2	0.495049505	VSM	Sep.	W3
VAI-D-W3	Chlorophyta	Chlorophyceae	Sphaeropleales	Tetraedron		30	7.425742574	VSM	Sep.	W3
VAI-D-W3	Chlorophyta	Trebouxiophyceae	Chlorellales	Oocystis_lacustris		25	6.188118812	VSM	Sep.	W3
VAI-D-W3	Chlorophyta	Trebouxiophyceae	Ordo_incertae_sedis	Crucigenia_tetrapedia		85	21.03960396	VSM	Sep.	W3
VAI-D-W3	Streptophyta	Zygnematophyceae	Desmidiales	Closterium		1	0.247524752	VSM	Sep.	W3
VAI-D-W3	Streptophyta	Zygnematophyceae	Desmidiales	Cosmarium		9	2.227722772	VSM	Sep.	W3
VAI-D-W3	Streptophyta	Klebsormidiophyceae	Klebsormidiales	Elakatothrix		8	1.98019802	VSM	Sep.	W3
VAI-D-W3	Bacillariophyta	Bacillariophyceae	Achnanthales	Cocconeis		2	0.495049505	VSM	Sep.	W3
VAI-D-W3	Bacillariophyta	Bacillariophyceae	Cymbellales	Gomphonema		3	0.742574257	VSM	Sep.	W3
VAI-D-W3	Bacillariophyta	Bacillariophyceae	Rhopalodiales	Epithemia		1	0.247524752	VSM	Sep.	W3
VAI-D-W3	Bacillariophyta	Mediophyceae	Stephanodiscales	Cyclotella		41	10.14851485	VSM	Sep.	W3
VAI-D-W3	Cryptophyta	Cryptophyceae	Cryptomonadales	Cryptomonas		56	13.86138614	VSM	Sep.	W3
VAI-D-W3	Cryptophyta	Cryptophyceae	Cryptomonadales	Chroomonas		32	7.920792079	VSM	Sep.	W3
VAI-D-W3	Euglenozoa	Euglenophyceae	Euglenales	Trachelomonas		2	0.495049505	VSM	Sep.	W3
VAI-D-W3	Euglenozoa	Euglenophyceae	Euglenales	Lepocinclis		1	0.247524752	VSM	Sep.	W3
VER-A-W1	Cyanobacteria	Cyanophyceae	Chroococcales	Aphanothece		70	15.45253863	VSS	Jun.	W1
VER-A-W1	Cyanobacteria	Cyanophyceae	Nostocales	Cuspidothrix		4	0.883002208	VSS	Jun.	W1
VER-A-W1	Cyanobacteria	Cyanophyceae	Nostocales	Dolichospermum		2	0.441501104	VSS	Jun.	W1
VER-A-W1	Cyanobacteria	Cyanophyceae	Synechococcales	Merismopedia		5	1.103752759	VSS	Jun.	W1
VER-A-W1	Chlorophyta	Chlorophyceae	Sphaeropleales	Pediastrum_duplex		9	1.986754967	VSS	Jun.	W1
VER-A-W1	Chlorophyta	Chlorophyceae	Sphaeropleales	Scenedesmus		15	3.311258278	VSS	Jun.	W1
VER-A-W1	Chlorophyta	Chlorophyceae	Sphaeropleales	Tetraedron_minimum		8	1.766004415	VSS	Jun.	W1
VER-A-W1	Chlorophyta	Trebouxiophyceae	Chlorellales	Oocystis_lacustris		330	72.84768212	VSS	Jun.	W1
VER-A-W1	Bacillariophyta	Bacillariophyceae	Bacillariales	Nitzschia		1	0.220750552	VSS	Jun.	W1
VER-A-W1	Bacillariophyta	Mediophyceae	Stephanodiscales	Cyclotella		9	1.986754967	VSS	Jun.	W1
VER-A-W2	Cyanobacteria	Cyanophyceae	Chroococcales	Aphanothece		7	1.583710407	VSS	Jun.	W2
VER-A-W2	Cyanobacteria	Cyanophyceae	Synechococcales	Merismopedia		255	57.69230769	VSS	Jun.	W2
VER-A-W2	Chlorophyta	Chlorophyceae	Sphaeropleales	Tetraedron_minimum		3	0.678733032	VSS	Jun.	W2
VER-A-W2	Chlorophyta	Chlorophyceae	Sphaeropleales	Pediastrum_duplex		5	1.131221719	VSS	Jun.	W2
VER-A-W2	Chlorophyta	Trebouxiophyceae	Chlorellales	Oocystis_lacustris		165	37.33031674	VSS	Jun.	W2
VER-A-W2	Cryptophyta	Cryptophyceae	Cryptomonadales	Cryptomonas		5	1.131221719	VSS	Jun.	W2
VER-A-W2	Cryptophyta	Cryptophyceae	Cryptomonadales	Chroomonas		2	0.452488688	VSS	Jun.	W2
VER-A-W3	Cyanobacteria	Cyanophyceae	Chroococcales	Aphanothece		28	5.8	VSS	Jun.	W3
VER-A-W3	Cyanobacteria	Cyanophyceae	Synechococcales	Merismopedia		23	4.7	VSS	Jun.	W3
VER-A-W3	Chlorophyta	Chlorophyceae	Sphaeropleales	Scenedesmus		5	1	VSS	Jun.	W3
VER-A-W3	Chlorophyta	Chlorophyceae	Sphaeropleales	Pediastrum_duplex		9	1.9	VSS	Jun.	W3
VER-A-W3	Chlorophyta	Chlorophyceae	Sphaeropleales	Ankyra		20	4.1	VSS	Jun.	W3
VER-A-W3	Chlorophyta	Trebouxiophyceae	Chlorellales	Oocystis_lacustris		380	78.2	VSS	Jun.	W3
VER-A-W3	Cryptophyta	Cryptophyceae	Cryptomonadales	Cryptomonas		10	2.1	VSS	Jun.	W3
VER-A-W3	Cryptophyta	Cryptophyceae	Cryptomonadales	Chroomonas		10	2.1	VSS	Jun.	W3
VER-A-W3	Miozoa	Dinophyceae	Gonyaulacales	Ceratium_hirundinella		1	0.2	VSS	Jun.	W3
VER-B-W1	Cyanobacteria	Cyanophyceae	Chroococcales	Aphanothece		4	1	VSS	Jul.	W1
VER-B-W1	Cyanobacteria	Cyanophyceae	Nostocales	Cuspidothrix		25	6.5	VSS	Jul.	W1
VER-B-W1	Cyanobacteria	Cyanophyceae	Nostocales	Dolichospermum		29	7.6	VSS	Jul.	W1
VER-B-W1	Chlorophyta	Chlorophyceae	Chlamydomonadales	Phacotus		2	0.5	VSS	Jul.	W1
VER-B-W1	Chlorophyta	Chlorophyceae	Chlorellales	Dictyosphaerium		10	2.6	VSS	Jul.	W1
VER-B-W1	Chlorophyta	Chlorophyceae	Sphaeropleales	Coelastrum_microporum		2	0.5	VSS	Jul.	W1
VER-B-W1	Chlorophyta	Chlorophyceae	Sphaeropleales	Pediastrum_duplex		3	0.8	VSS	Jul.	W1
VER-B-W1	Chlorophyta	Chlorophyceae	Sphaeropleales	Scenedesmus		2	0.5	VSS	Jul.	W1
VER-B-W1	Chlorophyta	Chlorophyceae	Sphaeropleales	Tetraedron_minimum		6	1.6	VSS	Jul.	W1
VER-B-W1	Chlorophyta	Trebouxiophyceae	Chlorellales	Oocystis_lacustris		30	7.9	VSS	Jul.	W1
VER-B-W1	Streptophyta	Zygnematophyceae	Desmidiales	Closterium		4	1	VSS	Jul.	W1
VER-B-W1	Streptophyta	Zygnematophyceae		Staurastrum		1	0.3	VSS	Jul.	W1
VER-B-W1	Bacillariophyta	Bacillariophyceae	Rhabdonematales	Asterionella		55	14.4	VSS	Jul.	W1
VER-B-W1	Bacillariophyta	Coscinodiscophyceae	Aulacoseirales	Aulacoseira		75	19.6	VSS	Jul.	W1
VER-B-W1	Cryptophyta	Cryptophyceae	Cryptomonadales	Cryptomonas		47	12.3	VSS	Jul.	W1
VER-B-W1	Cryptophyta	Cryptophyceae	Cryptomonadales	Chroomonas		10	2.6	VSS	Jul.	W1
VER-B-W1	Miozoa	Dinophyceae	Gonyaulacales	Ceratium_hirundinella		70	18.3	VSS	Jul.	W1
VER-B-W1	Miozoa	Dinophyceae	Peridiniales	Peridinium		7	1.8	VSS	Jul.	W1
VER-B-W2	Cyanobacteria	Cyanophyceae	Chroococcales	Microcystis	Isolated_cells	5	1	VSS	Jul.	W2
VER-B-W2	Cyanobacteria	Cyanophyceae	Nostocales	Aphanizomenon_gracile		5	1	VSS	Jul.	W2
VER-B-W2	Cyanobacteria	Cyanophyceae	Nostocales	Cuspidothrix		9	1.8	VSS	Jul.	W2
VER-B-W2	Cyanobacteria	Cyanophyceae	Nostocales	Dolichospermum		36	7.1	VSS	Jul.	W2
VER-B-W2	Chlorophyta	Chlorophyceae	Chlamydomonadales	Phacotus		5	1	VSS	Jul.	W2
VER-B-W2	Chlorophyta	Chlorophyceae	Sphaeropleales	Tetraedron_minimum		9	1.8	VSS	Jul.	W2
VER-B-W2	Chlorophyta	Trebouxiophyceae	Chlorellales	Oocystis_lacustris		30	5.9	VSS	Jul.	W2
VER-B-W2	Streptophyta	Zygnematophyceae	Desmidiales	Closterium		1	0.2	VSS	Jul.	W2
VER-B-W2	Bacillariophyta	Bacillariophyceae	Rhabdonematales	Asterionella		34	6.7	VSS	Jul.	W2
VER-B-W2	Bacillariophyta	Coscinodiscophyceae	Aulacoseirales	Aulacoseira		107	21.1	VSS	Jul.	W2
VER-B-W2	Bacillariophyta	Mediophyceae	Stephanodiscales	Cyclotella		10	2	VSS	Jul.	W2
VER-B-W2	Cryptophyta	Cryptophyceae	Cryptomonadales	Cryptomonas		133	26.2	VSS	Jul.	W2
VER-B-W2	Cryptophyta	Cryptophyceae	Cryptomonadales	Chroomonas		25	4.9	VSS	Jul.	W2
VER-B-W2	Miozoa	Dinophyceae	Gonyaulacales	Ceratium_hirundinella		94	18.5	VSS	Jul.	W2
VER-B-W2	Miozoa	Dinophyceae	Peridiniales	Peridinium		5	1	VSS	Jul.	W2
VER-B-W3	Cyanobacteria	Cyanophyceae	Nostocales	Cuspidothrix		13	2.5	VSS	Jul.	W3
VER-B-W3	Cyanobacteria	Cyanophyceae	Nostocales	Dolichospermum		41	8	VSS	Jul.	W3
VER-B-W3	Chlorophyta	Chlorophyceae	Chlamydomonadales	Phacotus		1	0.2	VSS	Jul.	W3
VER-B-W3	Chlorophyta	Chlorophyceae	Sphaeropleales	Pediastrum_duplex		7	1.4	VSS	Jul.	W3
VER-B-W3	Chlorophyta	Chlorophyceae	Sphaeropleales	Ankyra		5	1	VSS	Jul.	W3
VER-B-W3	Chlorophyta	Chlorophyceae	Volvocales	Pandorina		11	2.2	VSS	Jul.	W3
VER-B-W3	Chlorophyta	Trebouxiophyceae	Chlorellales	Oocystis_lacustris		55	10.8	VSS	Jul.	W3
VER-B-W3	Bacillariophyta	Bacillariophyceae	Rhabdonematales	Asterionella		45	8.8	VSS	Jul.	W3
VER-B-W3	Bacillariophyta	Coscinodiscophyceae	Aulacoseirales	Aulacoseira		156	30.5	VSS	Jul.	W3
VER-B-W3	Cryptophyta	Mediophyceae	Stephanodiscales	Cyclotella		10	2	VSS	Jul.	W3
VER-B-W3	Cryptophyta	Cryptophyceae	Cryptomonadales	Cryptomonas		76	14.9	VSS	Jul.	W3
VER-B-W3	Cryptophyta	Cryptophyceae	Cryptomonadales	Chroomonas		17	3.3	VSS	Jul.	W3
VER-B-W3	Miozoa	Dinophyceae	Gonyaulacales	Ceratium_hirundinella		74	14.5	VSS	Jul.	W3
VER-C-W1	Cyanobacteria	Cyanophyceae	Nostocales	Aphanizomenon_gracile		2	0.4	VSS	Aug.	W1
VER-C-W1	Cyanobacteria	Cyanophyceae	Nostocales	Cuspidothrix		102	19.6	VSS	Aug.	W1
VER-C-W1	Cyanobacteria	Cyanophyceae	Nostocales	Dolichospermum		23	4.4	VSS	Aug.	W1
VER-C-W1	Cyanobacteria	Cyanophyceae	Oscillatoriales	Geitlerinema		1	0.2	VSS	Aug.	W1
VER-C-W1	Chlorophyta	Chlorophyceae	Chlamydomonadales	Phacotus		7	1	VSS	Aug.	W1
VER-C-W1	Chlorophyta	Chlorophyceae	Chlorellales	Pediastrum_duplex		1	0.2	VSS	Aug.	W1
VER-C-W1	Bacillariophyta	Bacillariophyceae	Aulacoseirales	Aulacoseira		1	0.2	VSS	Aug.	W1
VER-C-W1	Miozoa	Dinophyceae	Gonyaulacales	Ceratium_hirundinella		384	73.7	VSS	Aug.	W1
VER-C-W2	Cyanobacteria	Cyanophyceae	Nostocales	Aphanizomenon_gracile		1	0.2	VSS	Aug.	W2
VER-C-W2	Cyanobacteria	Cyanophyceae	Nostocales	Cuspidothrix		139	27.4	VSS	Aug.	W2
VER-C-W2	Cyanobacteria	Cyanophyceae	Nostocales	Dolichospermum		21	4.1	VSS	Aug.	W2
VER-C-W2	Cyanobacteria	Cyanophyceae	Oscillatoriales	Geitlerinema		13	2.6	VSS	Aug.	W2
VER-C-W2	Chlorophyta	Chlorophyceae	Chlamydomonadales	Phacotus		1	0.2	VSS	Aug.	W2
VER-C-W2	Bacillariophyta	Bacillariophyceae	Aulacoseirales	Aulacoseira		9	1.8	VSS	Aug.	W2
VER-C-W2	Bacillariophyta	Bacillariophyceae	Licmophorales	Ulnaria_ulna		1	0.2	VSS	Aug.	W2
VER-C-W2	Cryptophyta	Cryptophyceae	Cryptomonadales	Cryptomonas		9	1.8	VSS	Aug.	W2
VER-C-W2	Miozoa	Dinophyceae	Gonyaulacales	Ceratium_hirundinella		314	61.8	VSS	Aug.	W2
VER-C-W3	Cyanobacteria	Cyanophyceae	Chroococcales	Microcystis	Isolated_cells	15	3.7	VSS	Aug.	W3
VER-C-W3	Cyanobacteria	Cyanophyceae	Nostocales	Cuspidothrix		94	23.4	VSS	Aug.	W3
VER-C-W3	Cyanobacteria	Cyanophyceae	Nostocales	Dolichospermum		35	8.7	VSS	Aug.	W3
VER-C-W3	Cyanobacteria	Cyanophyceae	Oscillatoriales	Geitlerinema		12	3	VSS	Aug.	W3
VER-C-W3	Chlorophyta	Chlorophyceae	Chlamydomonadales	Phacotus		4	1	VSS	Aug.	W3
VER-C-W3	Chlorophyta	Chlorophyceae	Chlorellales	Scenedesmus		3	0.7	VSS	Aug.	W3
VER-C-W3	Bacillariophyta	Bacillariophyceae	Aulacoseirales	Aulacoseira		5	1.2	VSS	Aug.	W3
VER-C-W3	Cryptophyta	Cryptophyceae	Cryptomonadales	Cryptomonas		3	0.7	VSS	Aug.	W3
VER-C-W3	Miozoa	Dinophyceae	Gonyaulacales	Ceratium_hirundinella		230	57.4	VSS	Aug.	W3
VER-D-W1	Cyanobacteria	Cyanophyceae	Nostocales	Cuspidothrix		9	1.2	VSS	Sep.	W1
VER-D-W1	Cyanobacteria	Cyanophyceae	Oscillatoriales	Geitlerinema		30	3.9	VSS	Sep.	W1
VER-D-W1	Cyanobacteria	Cyanophyceae	Synechococcales	Pseudanabaena		120	15.5	VSS	Sep.	W1
VER-D-W1	Cyanobacteria	Cyanophyceae	Synechococcales		Shallow_filament	6	0.8	VSS	Sep.	W1
VER-D-W1	Chlorophyta	Chlorophyceae	Chlorellales	Actinastrum_hantzschii		9	1.2	VSS	Sep.	W1
VER-D-W1	Chlorophyta	Chlorophyceae	Chlorellales	Dictyosphaerium		52	6.7	VSS	Sep.	W1
VER-D-W1	Chlorophyta	Chlorophyceae	Sphaeropleales	Coelastrum_microporum		80	10.3	VSS	Sep.	W1
VER-D-W1	Chlorophyta	Chlorophyceae	Sphaeropleales	Ankyra		18	2.3	VSS	Sep.	W1
VER-D-W1	Bacillariophyta	Bacillariophyceae	Bacillariales	Nitzschia		8	1	VSS	Sep.	W1
VER-D-W1	Bacillariophyta	Bacillariophyceae	Licmophorales	Ulnaria_ulna		80	10.3	VSS	Sep.	W1
VER-D-W1	Bacillariophyta	Coscinodiscophyceae	Aulacoseirales	Aulacoseira		1	0.1	VSS	Sep.	W1
VER-D-W1	Bacillariophyta	Mediophyceae	Stephanodiscales	Cyclotella		245	31.7	VSS	Sep.	W1
VER-D-W1	Cryptophyta	Cryptophyceae	Cryptomonadales	Cryptomonas		115	14.9	VSS	Sep.	W1
VER-D-W2	Cyanobacteria	Cyanophyceae	Chroococcales	Microcystis	Isolated_cells	4	0.9	VSS	Sep.	W2
VER-D-W2	Cyanobacteria	Cyanophyceae	Nostocales	Cuspidothrix		6	1.4	VSS	Sep.	W2
VER-D-W2	Cyanobacteria	Cyanophyceae	Nostocales	Dolichospermum		4	0.9	VSS	Sep.	W2
VER-D-W2	Cyanobacteria	Cyanophyceae	Synechococcales	Pseudanabaena		85	19.4	VSS	Sep.	W2
VER-D-W2	Chlorophyta	Chlorophyceae	Chlorellales	Dictyosphaerium		15	3.4	VSS	Sep.	W2
VER-D-W2	Chlorophyta	Chlorophyceae	Sphaeropleales	Coelastrum_microporum		80	18.2	VSS	Sep.	W2
VER-D-W2	Chlorophyta	Chlorophyceae	Sphaeropleales	Monoraphidium_griffithii		4	0.9	VSS	Sep.	W2
VER-D-W2	Chlorophyta	Chlorophyceae	Sphaeropleales	Ankyra		13	3	VSS	Sep.	W2
VER-D-W2	Bacillariophyta	Bacillariophyceae	Licmophorales	Ulnaria_ulna		16	3.6	VSS	Sep.	W2
VER-D-W2	Bacillariophyta	Mediophyceae	Stephanodiscales	Cyclotella		175	39.9	VSS	Sep.	W2
VER-D-W2	Cryptophyta	Cryptophyceae	Cryptomonadales	Cryptomonas		37	8.4	VSS	Sep.	W2
VER-D-W3	Cyanobacteria	Cyanophyceae	Chroococcales	Microcystis	Isolated_cells	3	0.7	VSS	Sep.	W3
VER-D-W3	Cyanobacteria	Cyanophyceae	Nostocales	Cuspidothrix		10	2.2	VSS	Sep.	W3
VER-D-W3	Cyanobacteria	Cyanophyceae	Synechococcales	Pseudanabaena		77	16.9	VSS	Sep.	W3
VER-D-W3	Cyanobacteria	Cyanophyceae	Synechococcales		Shallow_filament	14	3.1	VSS	Sep.	W3
VER-D-W3	Chlorophyta	Chlorophyceae	Chlorellales	Dictyosphaerium		4	0.9	VSS	Sep.	W3
VER-D-W3	Chlorophyta	Chlorophyceae	Sphaeropleales	Coelastrum_microporum		157	34.5	VSS	Sep.	W3
VER-D-W3	Chlorophyta	Chlorophyceae	Sphaeropleales	Scenedesmus		4	0.9	VSS	Sep.	W3
VER-D-W3	Chlorophyta	Chlorophyceae	Sphaeropleales	Ankyra		12	2.6	VSS	Sep.	W3
VER-D-W3	Streptophyta	Zygnematophyceae	Desmidiales	Closterium		2	0.4	VSS	Sep.	W3
VER-D-W3	Bacillariophyta	Bacillariophyceae	Bacillariales	Nitzschia		2	0.4	VSS	Sep.	W3
VER-D-W3	Bacillariophyta	Bacillariophyceae	Licmophorales	Ulnaria_ulna		20	4.4	VSS	Sep.	W3
VER-D-W3	Bacillariophyta	Mediophyceae	Stephanodiscales	Cyclotella		130	28.6	VSS	Sep.	W3
VER-D-W3	Cryptophyta	Cryptophyceae	Cryptomonadales	Cryptomonas		15	3.3	VSS	Sep.	W3
VER-D-W3	Cryptophyta	Cryptophyceae	Cryptomonadales	Chroomonas		5	1.1	VSS	Sep.	W3
VER-D-W3	Cyanobacteria	Cyanophyceae	Chroococcales	Aphanothece		5	1.432664756	VSS	Sep.	W3
VER-D-W3	Bacillariophyta	Bacillariophyceae	Bacillariales	Nitzschia		15	4.297994269	VSS	Sep.	W3
VER-D-W3	Bacillariophyta	Bacillariophyceae	Fragilariales	Fragilaria		4	1.146131805	VSS	Sep.	W3
VER-D-W3	Bacillariophyta	Bacillariophyceae	Rhabdonematales	Diatoma		4	1.146131805	VSS	Sep.	W3
VER-D-W3	Bacillariophyta	Mediophyceae	Stephanodiscales	Cyclotella		75	21.48997135	VSS	Sep.	W3
VER-D-W3	Cryptophyta	Cryptophyceae	Cryptomonadales	Cryptomonas		15	4.297994269	VSS	Sep.	W3
VER-D-W3	Cryptophyta	Cryptophyceae	Cryptomonadales	Chroomonas		227	65.04297994	VSS	Sep.	W3

## Sheet: Table S3.2
#Table S3.2: Phytoplankton taxonomy (genus or genus_species rank) and associated biovolume (in µm3)
taxa	biovolume
Achnanthes	1983
Actinastrum_hantzschii	189
Amphora	18840
Ankyra	2277
Aphanizomenon	2529
Aphanizomenon_gracile	2529
Aphanothece	1509
Asterionella	858
Aulacoseira	1988
Centronella	636
Ceratium	20412
Ceratium_hirundinella	20412
Chlamydomonas	1539
Chroococcus	351
Chroococcus_Synechocystis	58
Chroomonas	154
Closterium	530
Cocconeis	4638
Coelastrum	149
Coelastrum_microporum	149
Coelomoron	63
Coenochloris	524
Cosmacladium	5011
Cosmarium	372
Crucigenia	182
Crucigenia_tetrapedia	46
Cryptomonas	2761
Cuspidothrix	1696
Cyanocatena	703
Cyclotella	3231
Cymbella	1322
Diatoma	1085
Dictyosphaerium	73
Dinobryon	272
Dolichospermum	2941
Elakatothrix	115
Epithemia	1983
Euastrum	5011
Euglena	3794
Fragilaria	673
Geitlerinema	962
Golenkinia	1022
Gomphonema	262
Hormogonies	248
Kirchneriella	84
Lagerheimia	254
Lepocinclis	20459
Limnothrix	364
Merismopedia	1
Merismopedia_minutissima	1
Microcystis	74
Monoraphidium	61
Monoraphidium_contortum	61
Monoraphidium_griffithii	61
Mougeotia	8266

## Sheet: Table S4
#Table S4: BGCs marker genes summary table
KEGG_ID	metabolism	process	gene name	enzyme description (KEGG)	literature					gene name	CSM_Jun	CSM_Jul	CSM_Aug	CSM_Sep	VSS_Jun	VSS_Jul	VSS_Aug	VSS_Sep	LGP_Jun	LGP_Jul	LGP_Aug	LGP_Sep	BLR_Jun	BLR_Jul	BLR_Aug	BLR_Sep	CRE_Jun	CRE_Jul	CRE_Aug	CRE_Sep	CER-S_Jun	CER-S_Jul	CER-S_Aug	CER-S_Sep	CER-L_Jul	CER-L_Aug	CER-L_Sep	VSM_Jun	VSM_Jul	VSM_Aug	VSM_Sep	JAB_Jun	JAB_Jul	JAB_Aug	JAB_Sep
ko:K08929	Carbon	Phototrophic activity	pufM	photosynthetic reaction center small subunit	Ferrera et al. 2014; Koblizek 2015; Lehours et al. 2019					pufM	0.0138316933386072	0.0103646917257851	0.006945937333233	0.0115436524499655	0.0114567826119649	0.00701573068675923	0.00869049126463303	0.01382867886144	0.00532333239583213	0.012473896033866	0.00860015731954779	0.0130759657718183	0.00858531380511551	0.0111716909068952	0.00992790234301164	0.00888187882802531	0.00434136157748663	0.00790146916588384	0.00448614134228424	0.00542443357096806	0.00819264998943834	0.00950359464881001	0.00831990401107343	0.00501921456491873	0.010276939291749	0.0131143387018195	0.0130418398777984	0.00746206247178813	0.0164853587006532	0.00695477751275157	0.00671148588501078	0.00569270827274925	0.00868137420952839	0.00391315020698306	0.00470842965058631
ko:K01601	Carbon	Primary carbon fixation	rbcL	ribulose bisphosphate large subunit	Paerl et al. 2012; Badger and Bek 2008; Salazar et al. 2019					rbcL	0.0203306749034157	0.0250486913784155	0.0166083698341866	0.0126932730544489	0.0495091355653373	0.0188755682323656	0.0316813995070693	0.0101400645456684	0.0208769089218631	0.0396634647895417	0.0200642732832823	0.0123204632782	0.0988353781103744	0.163646700004729	0.107643949635814	0.0861973983757744	0.0154601364574656	0.0219438280160498	0.0195720150175398	0.0180399057071908	0.0215037944425932	0.0175385025651729	0.0183577607354612	0.0106811868752086	0.0359980102348459	0.0437185209219047	0.0198745734487488	0.0165669617587631	0.019235766385193	0.0208901115766285	0.0277063861955238	0.0119376350455605	0.0270607717335787	0.0154891044854434	0.0213790674061895
ko:K08944	Carbon	Phototrophic activity	fmoA	bacteriochlorophyll a binding protein monomer	Alexander et al. 2006; Imhoff et al. 2003					fmoA	NA	NA	4.16119110513963e-05	NA	NA	NA	NA	NA	NA	NA	NA	NA	NA	NA	NA	NA	9.79013813585543e-05	NA	NA	NA	0.000390292634722947	NA	NA	NA	NA	NA	0.000237080239487654	NA	NA	NA	NA	NA	0.000191445636321771	NA	0.00018186302509725
ko:K03520	Carbon	Organic carbon fixation	coxL	carbon monoxide dehydrogenase large subunit	Moran and Miller 2007; Cunliffe 2011; Luo and Moran 2014					coxL	0.0538829760097594	0.0508848185880268	0.0201244359326551	0.0431589954004986	0.0445794978077213	0.0222330717867522	0.0348861729199347	0.0424694785395458	0.0175506864458385	0.0459666398816065	0.0383144144578458	0.0559831334087965	0.039666348084112	0.0377069678217442	0.0366148449099446	0.0405451433717051	0.0239179473411837	0.0332545050975624	0.0202488273198959	0.027771862982565	0.0298582241809333	0.0439796396363697	0.0246891999730805	0.0255813248023635	0.0403366004662287	0.0386995314360085	0.0303618204384365	0.0283027806651974	0.0356295204353384	0.0208068759348103	0.0334635161395457	0.0181035617330662	0.0340672409427554	0.0179437738071066	0.026312772367688
ko:K15551	Carbon	Taurine transport	tauA	taurine transport system substrate-binding protein	Clifford et al. 2019					tauA	0.00131114610228236	0.000329378701848161	0.000447089306705977	0.000967446630078467	0.000399328048925	0.000577981259465967	0.000483032166440958	0.00106112597677837	0.000600951387703133	0.000747459273328667	0.000788541667108723	0.000976432819959581	0.00217483601235523	0.00139044389801142	0.00284876918549311	0.00212806199945954	0.0005561509899817	0.00128025895610753	0.000810629571671676	0.00133499970825952	0.000981323356153317	0.00241247894691637	0.00113836163452752	0.00124704344206519	0.00101363362411139	0.000914847622041853	0.000965776891197914	0.000470038146696545	0.000622254483680487	0.000346413063261089	0.000416032792131433	0.000988858259367499	0.00103788052536967	0.000431273173963682	0.000765792971477723
ko:K02703	Carbon	Phototrophic activity	psbA	photosystem II reaction center	Falkwoski et al. 2012; Salazar et al. 2019					psbA	0.224678229445012	0.274509890510477	0.107494369479902	0.0184649193634133	0.224762872149109	0.236601823349001	0.490701374355112	0.0400293012194907	0.1172151093759	0.160129415140463	0.0921445423858644	0.0565485842552862	0.592567507063124	1.35004738866477	0.897355640387358	0.825742974778439	0.0532526756632108	0.189258700769662	0.0430918932690352	0.125320346653612	0.15199280972772	0.151196140636407	0.162652500029269	0.0279213895774774	0.359816506522496	0.276133162231615	0.1051295857032	0.0592234795101833	0.169351209497159	0.148611992043027	0.128425124337204	0.0184475468325771	0.204541084971881	0.0545255026408525	0.109469122437836
ko:K15230	Carbon	Reverse TCA cycle	aclA	ATP-citrate lyase alpha-subunit	Campell and Cary 2004; Voordeckers et al. 2008					aclA	NA	NA	0.000563157393645763	NA	NA	NA	NA	NA	NA	NA	NA	NA	5.003042729195e-05	NA	0.000107657684438929	NA	2.76281149446301e-05	0.000578774004655171	0.000282274847627587	0.000788030082929013	0.00114134511879761	NA	3.27678134256468e-05	NA	NA	NA	NA	8.67166955987116e-05	0.00023963691672037	NA	5.16376823355236e-05	NA	NA	NA	0.000599456382031105
ko:K00399	Methane	Methan production	mcrA	methyl-coenzyme M reduction	Hales et al. 1996; Luton et al. 2002; Springer et al. 1995					mcrA	2.77599893388735e-05	NA	NA	NA	4.45966785741969e-05	NA	NA	NA	3.41519565615263e-05	NA	8.29213173998135e-05	2.49032226343082e-05	NA	NA	2.09656992015208e-05	NA	NA	NA	4.74127077823262e-05	NA	6.92913534804623e-05	NA	NA	NA	1.29477732147365e-05	NA	NA	NA	NA	6.31998707181846e-05	1.88016934911819e-05	NA	NA	NA	NA
ko:K16160	Methane	Methane oxidation	mmoB	methane monooxygenase subunit C	Murrel et al. 2000; Ghashghavi et al. 2017					mmoB	6.06443999106013e-05	NA	NA	NA	5.7644681366334e-05	NA	NA	NA	NA	NA	NA	NA	3.17366050416067e-05	NA	4.00301793270328e-05	NA	NA	NA	NA	NA	NA	NA	NA	NA	NA	NA	NA	NA	NA	NA	NA	NA	NA	NA	NA
ko:K00367	Nitrogen	Nitrate assimilation	narB	ferredoxin-nitrate reductase	Martiny et al. 2009					narB	0.00469713609492688	0.00461565777420617	0.0024074351264144	NA	0.00849930881402091	0.00361978126281428	0.000700558151188551	0.000554400804097647	0.0026417617745884	0.00286117560113784	0.00217016762042408	9.9007220158518e-05	0.00625487267481574	0.00588171998116494	0.00659041755695978	0.00591704791211127	0.00110362240708949	0.00419641137207116	0.00151940573612919	0.00127832191805283	0.0013964973011886	0.00356037795445482	0.00263176364161618	0.00189833306088902	0.00415100422935038	0.00391696477927744	0.00236512007909615	0.000918180864475464	0.00241938168157295	0.00154202593900398	0.00179805109296602	0.000252599742596673	0.000981572881937868	0.000913557304374189	0.00263978419507327
ko:K00531	Nitrogen	Nitrogen fixation	anfG	nitrogenase delta subunit	Galand et al. 2018; Salazar et al. 2019					anfG	NA	NA	NA	NA	NA	NA	NA	NA	NA	NA	NA	NA	NA	NA	NA	NA	NA	NA	NA	NA	NA	NA	NA	NA	NA	NA	8.90483212861515e-05	NA	NA	1.37711489650039e-05	NA	NA	0.000296010700081828	NA	9.86379071722707e-05
ko:K02588	Nitrogen	Nitrogen fixation	nifH	nitrogenase iron protein	Galand et al. 2018; Salazar et al. 2019					nifH	0.0124599910083502	0.00600362238037779	0.00757817533719212	0.00703748265107582	0.00519536336540439	0.0053292252139819	0.0083065301780089	0.00446392654094587	0.00803992103448985	0.00405626075084943	0.00964960469785373	0.0118882203991053	0.00923451693107314	0.00520878417087513	0.010867022238623	0.00607107097330753	0.00333437754551154	0.00528807434582511	0.00833885437892251	0.00819243963839973	0.0189196394402317	0.00414599506213334	0.0107887374558499	0.00664319302098909	0.00875019800595848	0.00566104218591232	0.00920009378835733	0.00631240027892459	0.00878019514692427	0.00833602668639187	0.0102926243681407	0.00240384061116536	0.00630948910559304	0.00384888501082358	0.00455182804406298
ko:K01428	Nitrogen	Urea degradation	ureC	urease subunit alpha	Antia et al. 1991; Su et al. 2013					ureC	0.0514751378493986	0.0328857293274826	0.0294335518151559	0.0398649109116981	0.0720235819420276	0.0213186514959284	0.0259833565727866	0.0656929677177808	0.0282064394337263	0.0560014907201822	0.0476087486590421	0.0449263583049752	0.0655723724233081	0.0699875039944522	0.0610846612540032	0.0761028885530519	0.0295704934455695	0.0445639053224139	0.0275681621739029	0.0412653678631579	0.0325593501535131	0.0280197931748001	0.0231874415571496	0.0304802541984945	0.0455869078811508	0.0343435689237071	0.0305820858750988	0.0204940046372552	0.0373886483000621	0.0255389051308244	0.0285976415778454	0.0189954449448817	0.0449338252005542	0.0214879888850797	0.0336623549642268
ko:K00372	Nitrogen	Nitrate assimilation	nasA	assimilatory nitrate reductase catalytic subunit	Martiny et al. 2009					nasA	0.00379337682872801	0.00314788315180666	0.00627055740497631	0.00466252465289992	0.00598791720621131	0.00154171928239635	0.00521323660447435	0.0108309717709142	0.00348539679875425	0.00391664876694579	0.00367775104576243	0.00204552331600195	0.00639316801272986	0.00152129344982266	0.00375830258998107	0.00142692019642561	0.00312738558625983	0.00449945914703766	0.0022753122462696	0.00587556032945427	0.00300602866774155	0.0014695360102407	0.00197149911507553	0.00231139888381768	0.00156263820468699	0.00288752002091173	0.00190571709451811	0.00140002614457533	0.00223599069963198	0.00154989200678464	0.00168588427098479	0.0017393339178341	0.00319381257537873	0.00106426975858864	0.00204667056287147
ko:K10944	Nitrogen	Ammonia oxidation	amoA	ammonia monooxygenase subunit A	Galand et al. 2010					amoA	0.000240433346904248	0.000375966967752801	0.000221432520852429	0.000571207077205038	0.000223466555091912	0.000269787209138707	0.000870310109725405	0.000278008719730669	8.89077620544312e-05	0.000503164133472051	0.000628387003184413	0.00101446625100132	0.000560145228365979	0.000255312994626344	0.000376887394211416	0.000857300401747392	NA	NA	6.41069020035632e-05	0.000123877997782375	7.5971017618224e-05	0.000443873107456737	0.000332295344684476	0.000129097296230783	NA	0.000446835335461487	0.00074843166856539	6.98636976176129e-05	0.000357281380859403	0.000290662708986619	0.00115469918408058	1.57378560415648e-05	7.01149398891337e-05	NA	NA
ko:K02044	Phosphorous	Phosphonate metabolism	phnD	phosphonate ABC transport	Dyhrman et al. 2006; Ilikchyan et al. 2009; Martinez et al. 2012					phnD	0.0161852329735623	0.0105688037127497	0.00898113589702303	0.0149940293544855	0.0101048079771713	0.00585530530585259	0.0098664417482029	0.0134126591097166	0.00615468883734595	0.0105188684367372	0.0127895892840342	0.00999629093862479	0.0117926181338671	0.00987181277120976	0.0118077866904038	0.0129928890094683	0.00603838493108752	0.0102921191102158	0.00484064504822424	0.0080721646802889	0.00878299599937535	0.010014392030959	0.00880348316773721	0.00389486785510978	0.0113295089485029	0.0152875341718584	0.00685207736642089	0.00497669456153359	0.00918104476848821	0.00546052511671271	0.00760956383925087	0.00335051315409921	0.00798621214760095	0.00368850571571858	0.00521332876762574
ko:K06162	Phosphorous	Phosphonate metabolism	phnM	alkyl-phosphonate utilization protein	Dyhrman et al. 2006; Ilikchyan et al. 2009; Martinez et al. 2012					phnM	0.00622354016621568	0.00575221720981333	0.00400667457857693	0.00388239791674879	0.00543475934865174	0.00140451544092667	0.00357289239307387	0.00508507222157307	0.00213955245532347	0.005025323762134	0.00420266320457373	0.00402298645824007	0.00280057677415824	0.00369460139133432	0.00263066657093024	0.00488318177756414	0.0012319472472432	0.00314955027982053	0.00145229327101674	0.00194883988815487	0.00265841069949317	0.00483882594611861	0.00278564376069111	0.00164526718801057	0.00353529291190738	0.00429382267001111	0.0015929705638466	0.00173349713360171	0.00222216124069612	0.00177258007158603	0.00140118934701313	0.00181064767951968	0.00319821209037817	0.000995917050067015	0.00133639965379189
ko:K02040	Phosphorous	Phosphate uptake	pstS	high affinity phosphate transport system	Orchard et al. 2009					pstS	0.0449407724286519	0.0419519653613465	0.0268238787358272	0.0346414472840439	0.0787512255667879	0.0325032332449576	0.036548071035596	0.0343836802049814	0.0414968028735826	0.0336829378589957	0.0341598165371657	0.043381532788892	0.0461632981190535	0.0551199091866188	0.0506323069224118	0.0579079809186727	0.0386769878131339	0.0403671511469471	0.037163911230219	0.0357604622667136	0.0399277860340135	0.041756389000823	0.0345815589762956	0.0321499746856135	0.0347171123050186	0.0406808218097667	0.0389818367272743	0.023889844973221	0.0361983472094432	0.0341191305493611	0.0306090157064116	0.0261510976537615	0.0331174589320485	0.0252638056211851	0.029413640669548
ko:K01113	Phosphorous	Phosphoesters metabolism	phoD	alkaline phosphatase	Sebastian and Ammerman 2009; Luo et al. 2009					phoD	0.0307222013897933	0.0185064384300958	0.0131062593181809	0.0193470153945158	0.0258657686381596	0.012874881892405	0.0119068957655312	0.0234784016287264	0.0142129328667827	0.0223242320752565	0.0178731895889683	0.0186503095168359	0.0227196434831147	0.0232612163477491	0.0238289907569746	0.0265159502470265	0.0124138671068396	0.0195085060313001	0.013583300851645	0.01328296472916	0.0159301802470116	0.0181021473782075	0.0142692424096479	0.0131972415282224	0.0207095070762003	0.0252104596140884	0.0169685778283723	0.0125738537341268	0.0204935474597081	0.0120307392398808	0.0131317089534774	0.00798589655095676	0.0172896412380302	0.0100813135050255	0.011666819621962
ko:K07093	Phosphorous	Phosphoesters metabolism	phoX	monomeric alkaline phosphatase	Sebastian and Ammerman 2009; Alonso et al. 2020					phoX	0.0231774622323691	0.0136323871977454	0.0126290085240253	0.0133516543304659	0.0209829282984001	0.00944279954709645	0.00979051427739877	0.0248326539957754	0.00908263733759398	0.0195500259586407	0.0162994157517508	0.0150685111162805	0.0196997609708279	0.0167081225122056	0.0217630275268415	0.0249955644612771	0.00948346498989691	0.0148724418521473	0.00843391641975667	0.01187082021241	0.0165433062780437	0.0161829858326557	0.0139044951231706	0.0092681329522661	0.020307512637037	0.0218245626511715	0.0136726181656183	0.0108114263274153	0.017222375684999	0.0107850203453412	0.0151512584304685	0.00733956220524958	0.0139024847020339	0.00931884876467194	0.0140772385481387
ko:K01524	Phosphorous	Polyphosphate degradation	ppx	exopolyphosphatase	Martiny et al. 2006					ppx	0.055991885972085	0.0604527334487641	0.0420874545064927	0.0847646684141886	0.0440352247769657	0.0830903545874129	0.0409891551907332	0.0501209774694499	0.110374875786249	0.105647680266298	0.0924986501653507	0.0811339632232862	0.0753353551507073	0.0739266983334502	0.0731340743763073	0.0777274037259541	0.0674135354812858	0.0558146154275924	0.0614240522871744	0.0650150484551227	0.0781440240015928	0.0818970089219875	0.0813046219786337	0.090800439345227	0.0933821119207389	0.0689744579439921	0.0888728817658499	0.119497957077063	0.093338383371772	0.122748603935211	0.118892148108475	0.0812306541920552	0.090650580053361	0.103557770136292	0.10701379932068
ko:K00937	Phosphorous	Polyphosphate synthesis	ppk1	polyphosphate kinase	Dyhrman et al. 2007					ppk1	0.153388970690815	0.135341356559808	0.13612129081821	0.198760931172463	0.0978150633739353	0.218694470128812	0.0953273511808504	0.12000089581319	0.327500869683875	0.277779772508703	0.278332850768886	0.228710690230834	0.185577152793676	0.194156195102591	0.205670423927478	0.177634710219736	0.225884594658728	0.224055327865869	0.206843295493592	0.141838860405208	0.222472690162663	0.258985116208895	0.267361320630139	0.297234532751639	0.262207996123538	0.20507668361886	0.285610435890818	0.388387097655419	0.251656136547303	0.351589816449335	0.362534754124834	0.369782341528543	0.278120066210009	0.383005467783322	0.297388497447482
ko:K17486	Sulfur	Assimilatory sulfate reduction	dmdA	DMSP demethylase	Simo et al. 2009					dmdA	0.00140775048157646	9.79023208113875e-05	NA	3.70166327049054e-05	9.16199718027548e-05	0.000506394881391933	5.53660936074105e-05	0.000960042683205871	1.8946239922212e-05	0.00197154429081239	0.000865982028252924	0.000886384431219462	4.99355662577735e-05	0.00283259877613588	0.00101013358215027	0.00127569700719852	0.000303801794920498	0.00145274340816869	0.000475850702927876	0.000953005712203937	0.000281004880288666	0.000234172308515748	0.000434922020286412	0.00126126190838191	0.000599202226087566	0.000970746844871822	0.000506424828902013	0.00169675421071583	0.000669449181288409	0.000757917342406806	0.000503111485003612	0.00235195630837584	0.00259890754401619	0.00209488287902602	0.00241947993790857
ko:K16951	Sulfur	Assimilatory sulfate reduction	asrB	anaerobic sulfite reductase subunit B	Huang and Barrett 1991					asrB	0.000319031757275468	0.000135606249653745	8.79044273852945e-05	2.69545598739773e-05	0.000133659706194986	2.59841895785489e-05	NA	8.94090903040297e-05	6.8208542490741e-05	3.48598390309706e-05	0.000171451140751401	1.5992459475806e-05	0.000120774966387845	2.29782398905953e-05	0.00035563688484929	4.75773676519855e-05	0.000252617495455961	NA	NA	0.000193088298460107	0.000104284451498091	0.000280808474927159	0.000240590287765824	0.000489186072433821	5.92480461312822e-05	0.00104409954427075	2.26053535747122e-05	0.000209308976303672	0.000168135244935166	2.47304569227607e-05	0.000168970184797446	NA	NA	NA	3.01926160475781e-05
ko:K11181	Sulfur	Dissimilatory sulfate reduction	dsrB	dissimilatory sulfate reductase subunit B	Santos et al. 2015					dsrB	0.000200504843152948	NA	0.000238927126110539	9.08480477489995e-05	0.000375332365814094	NA	0.000167190306034167	0.000323154655724125	0.000637165646402467	0.000806349512340023	8.9655403411726e-05	0.000267104397980981	0.000248258966598761	0.000111500334739068	0.000639002468294207	0.00056859200316578	0.000505921330837883	NA	0.00100495696852994	0.00149716815535747	0.000425790803217816	NA	0.000200031850321759	0.000821474570060175	NA	0.000508676275091103	0.000406685923090444	NA	NA	0.000281805787038202	5.58507747507847e-05	NA	9.98658942476043e-05	0.000126010828314317	0.000688766000338693
ko:K00394	Sulfur	Dissimilatory sulfate reduction	aprA	adenylylsulfate reductase subunit A	Meyer and Kuever 2007					aprA	0.000321487259810303	NA	0.000245284159911024	0.000243749980586408	0.000888876728946211	6.79935562105936e-06	0.000967832832218051	0.000168534045029538	0.000269707129860153	0.00237202861238293	0.000839325368648172	0.00060875401168312	0.00421953658167997	0.000126001764716014	5.73214380678548e-05	0.00167294138148779	0.00160014828257708	7.58227225543637e-05	0.00131743073922665	0.00339615921247802	0.00177155660837017	0.00064353955278494	0.000557231166958177	0.000884801107808185	0.000177134674706615	7.47800960498488e-05	0.000571899147898459	1.35811670754226e-05	0.000823897796514799	0.000481122290386302	0.000184175531691687	3.41279533448491e-05	0.00010084268100181	0.00105857035283969	0.00174093513502104
ko:K17224	Sulfur	Sulfur oxidation	soxB	S-sulfosulfanyl-L-cysteine sulfohydrolase	Petri et al. 2001; Meyer et 2007; Welte et al. 2009					soxB	0.000687376675600118	0.00109466881922965	0.00171371775376797	0.000247351447976798	0.00186479060137089	0.00036766665030627	0.000172631551989903	0.00152682548185243	7.55198110715489e-05	0.000665243494085122	0.00117929801813598	NA	0.00152069898454326	0.00138795007007828	0.00138929701005921	0.00141974257608799	0.000383085361460546	0.000762116324334016	0.000998666043485643	0.00223917818534131	0.00151976431425505	0.000829342529558235	0.000832378361015669	NA	0.00154456935347695	0.00166149461864091	0.000905727744523968	0.000172200156022128	0.000151128719706995	0.000432250870761927	0.000775232307998604	7.23198930535566e-05	2.03083017759468e-05	1.50652084914161e-05	0.000686543780976907
ko:K16091	Iron	Iron transport	fecA	Fe3+ dicitrate transport protein	Tang et al. 2012; Debeljac et al. 2019; Beir et al. 2020					fecA	0.0106705815029823	0.00993945587592751	0.0107164539720996	0.00436533556391303	0.0112972120592893	0.00761134278037759	0.0150162064640449	0.0162559573191742	0.00735864945536487	0.00817074161974838	0.00774390412903346	0.00562688899917808	0.00939851350737716	0.00896368929377089	0.00921673231763914	0.00700421162032338	0.00869836236258693	0.00746930231362206	0.00942394151956454	0.00783088910665343	0.0076678499701734	0.0163268508642524	0.0105074578592929	0.0100763175762519	0.00887019695613653	0.0123672322142903	0.0102820893139488	0.00571461084846614	0.0115046339624663	0.00544181710726641	0.00573642691734028	0.00651271240446877	0.00511041812418179	0.00673516154011385	0.00764890919958064
References
Ferrera, I., Borrego, C.M., Salazar, G. and Gasol, J.M. (2014), Marine AAP dynamics in coastal sea. Environ Microbiol, 16: 2953-2965. https://doi.org/10.1111/1462-2920.12278
Koblížek M. Ecology of aerobic anoxygenic phototrophs in aquatic environments. FEMS Microbiol Rev. 2015 Nov;39(6):854-70. doi: 10.1093/femsre/fuv032
Lehours, AC., Enault, F., Boeuf, D. et al. Biogeographic patterns of aerobic anoxygenic phototrophic bacteria reveal an ecological consistency of phylogenetic clades in different oceanic biomes. Sci Rep 8, 4105 (2018). https://doi-org.inee.bib.cnrs.fr/10.1038/s41598-018-22413-7
Paerl RW, Turk KA, Beinart RA, Chavez FP, Zehr JP. Seasonal change in the abundance of Synechococcus and multiple distinct phylotypes in Monterey Bay determined by rbcL and narB quantitative PCR. Environ Microbiol. 2012 Mar;14(3):580-93. doi: 10.1111/j.1462-2920.2011.02594.x
Badger MR, Bek EJ. Multiple Rubisco forms in proteobacteria: their functional significance in relation to CO2 acquisition by the CBB cycle. J Exp Bot. 2008;59(7):1525-41. doi: 10.1093/jxb/erm297.
Salazar G, Paoli L, Alberti A, Huerta-Cepas J, Ruscheweyh HJ, Cuenca M, Field CM, Coelho LP, Cruaud C, Engelen S, Gregory AC, Labadie K, Marec C, Pelletier E, Royo-Llonch M, Roux S, Sánchez P, Uehara H, Zayed AA, Zeller G, Carmichael M, Dimier C, Ferland J, Kandels S, Picheral M, Pisarev S, Poulain J; Tara Oceans Coordinators; Acinas SG, Babin M, Bork P, Bowler C, de Vargas C, Guidi L, Hingamp P,…
Alexander B, Imhoff JF. Communities of green sulfur bacteria in marine and saline habitats analyzed by gene sequences of 16S rRNA and Fenna-Matthews-Olson protein. Int Microbiol. 2006 Dec;9(4):259-66
Imhoff JF. Phylogenetic taxonomy of the family Chlorobiaceae on the basis of 16S rRNA and fmo (Fenna-Matthews-Olson protein) gene sequences. Int J Syst Evol Microbiol. 2003 Jul;53(Pt 4):941-951. doi: 10.1099/ijs.0.02403-0
Moran MA, Miller WL. Resourceful heterotrophs make the most of light in the coastal ocean. Nat Rev Microbiol. 2007 Oct;5(10):792-800. doi: 10.1038/nrmicro1746
Cunliffe M. Correlating carbon monoxide oxidation with cox genes in the abundant Marine Roseobacter Clade. ISME J. 2011 Apr;5(4):685-91. doi: 10.1038/ismej.2010.170.
Luo H, Moran MA. Evolutionary ecology of the marine Roseobacter clade. Microbiol Mol Biol Rev. 2014 Dec;78(4):573-87. doi: 10.1128/MMBR.00020-14.
Clifford EL, Varela MM, De Corte D, Bode A, Ortiz V, Herndl GJ, Sintes E. Taurine Is a Major Carbon and Energy Source for Marine Prokaryotes in the North Atlantic Ocean off the Iberian Peninsula. Microb Ecol. 2019 Aug;78(2):299-312. doi: 10.1007/s00248-019-01320-y.
Falkowski P. Ocean Science: The power of plankton. Nature. 2012 Feb 29;483(7387):S17-20. doi: 10.1038/483S17a
Salazar G, Paoli L, Alberti A, Huerta-Cepas J, Ruscheweyh HJ, Cuenca M, Field CM, Coelho LP, Cruaud C, Engelen S, Gregory AC, Labadie K, Marec C, Pelletier E, Royo-Llonch M, Roux S, Sánchez P, Uehara H, Zayed AA, Zeller G, Carmichael M, Dimier C, Ferland J, Kandels S, Picheral M, Pisarev S, Poulain J; Tara Oceans Coordinators; Acinas SG, Babin M, Bork P, Bowler C, de Vargas C, Guidi L, Hingamp P,…
Campbell BJ, Cary SC. Abundance of reverse tricarboxylic acid cycle genes in free-living microorganisms at deep-sea hydrothermal vents. Appl Environ Microbiol. 2004 Oct;70(10):6282-9. doi: 10.1128/AEM.70.10.6282-6289.2004
Voordeckers JW, Do MH, Hügler M, Ko V, Sievert SM, Vetriani C. Culture dependent and independent analyses of 16S rRNA and ATP citrate lyase genes: a comparison of microbial communities from different black smoker chimneys on the Mid-Atlantic Ridge. Extremophiles. 2008 Sep;12(5):627-40. doi: 10.1007/s00792-008-0167-5
Hales BA, Edwards C, Ritchie DA, Hall G, Pickup RW, Saunders JR. Isolation and identification of methanogen-specific DNA from blanket bog peat by PCR amplification and sequence analysis. Appl Environ Microbiol. 1996 Feb;62(2):668-75. doi: 10.1128/aem.62.2.668-675.1996
Luton PE, Wayne JM, Sharp RJ, Riley PW. The mcrA gene as an alternative to 16S rRNA in the phylogenetic analysis of methanogen populations in landfill. Microbiology (Reading). 2002 Nov;148(Pt 11):3521-3530. doi: 10.1099/00221287-148-11-3521.
Springer E, Sachs MS, Woese CR, Boone DR. Partial gene sequences for the A subunit of methyl-coenzyme M reductase (mcrI) as a phylogenetic tool for the family Methanosarcinaceae. Int J Syst Bacteriol. 1995 Jul;45(3):554-9. doi: 10.1099/00207713-45-3-554
Murrell JC, Gilbert B, McDonald IR. Molecular biology and regulation of methane monooxygenase. Arch Microbiol. 2000 May-Jun;173(5-6):325-32. doi: 10.1007/s002030000158
Ghashghavi M, Jetten MSM, Lüke C. Survey of methanotrophic diversity in various ecosystems by degenerate methane monooxygenase gene primers. AMB Express. 2017 Aug 23;7(1):162. doi: 10.1186/s13568-017-0466-2
Martiny AC, Kathuria S, Berube PM. Widespread metabolic potential for nitrite and nitrate assimilation among Prochlorococcus ecotypes. Proc Natl Acad Sci U S A. 2009 Jun 30;106(26):10787-92. doi: 10.1073/pnas.0902532106
Galand PE, Pereira O, Hochart C, Auguet JC, Debroas D. A strong link between marine microbial community composition and function challenges the idea of functional redundancy. ISME J. 2018 Oct;12(10):2470-2478. doi: 10.1038/s41396-018-0158-1
Antia, N. J., Harrison, P. J., & Oliveira, L. (1991). The role of dissolved organic nitrogen in phytoplankton nutrition, cell biology and ecology. Phycologia, 30(1), 1–89. https://doi.org/10.2216/i0031-8884-30-1-1.1
Su J, Jin L, Jiang Q, Sun W, Zhang F, Li Z. Phylogenetically diverse ureC genes and their expression suggest the urea utilization by bacterial symbionts in marine sponge Xestospongia testudinaria. PLoS One. 2013 May 31;8(5):e64848. doi: 10.1371/journal.pone.0064848
Galand Pierre E. , Gutiérrez-Provecho Carmen , Massana Ramon , Gasol Josep M. , Casamayor Emilio O. , (2010), Inter-annual recurrence of archaeal assemblages in the coastal NW Mediterranean Sea (Blanes Bay Microbial Observatory), Limnology and Oceanography, 55, doi: 10.4319/lo.2010.55.5.2117.
Dyhrman ST, Chappell PD, Haley ST, Moffett JW, Orchard ED, Waterbury JB, Webb EA. Phosphonate utilization by the globally important marine diazotroph Trichodesmium. Nature. 2006 Jan 5;439(7072):68-71. doi: 10.1038/nature04203
Ilikchyan IN, McKay RM, Zehr JP, Dyhrman ST, Bullerjahn GS. Detection and expression of the phosphonate transporter gene phnD in marine and freshwater picocyanobacteria. Environ Microbiol. 2009 May;11(5):1314-24. doi: 10.1111/j.1462-2920.2009.01869.x
Martínez A, Osburne MS, Sharma AK, DeLong EF, Chisholm SW. Phosphite utilization by the marine picocyanobacterium Prochlorococcus MIT9301. Environ Microbiol. 2012 Jun;14(6):1363-77. doi: 10.1111/j.1462-2920.2011.02612.x.
Orchard ED, Webb EA, Dyhrman ST. Molecular analysis of the phosphorus starvation response in Trichodesmium spp. Environ Microbiol. 2009 Sep;11(9):2400-11. doi: 10.1111/j.1462-2920.2009.01968.x.
Sebastian M, Ammerman JW. The alkaline phosphatase PhoX is more widely distributed in marine bacteria than the classical PhoA. ISME J. 2009 May;3(5):563-72. doi: 10.1038/ismej.2009.10
Luo H, Benner R, Long RA, Hu J. Subcellular localization of marine bacterial alkaline phosphatases. Proc Natl Acad Sci U S A. 2009 Dec 15;106(50):21219-23. doi: 10.1073/pnas.0907586106
Alonso-Sáez L, Morán XAG, González JM. Transcriptional Patterns of Biogeochemically Relevant Marker Genes by Temperate Marine Bacteria. Front Microbiol. 2020 Mar 20;11:465. doi: 10.3389/fmicb.2020.00465
Martiny AC, Coleman ML, Chisholm SW. Phosphate acquisition genes in Prochlorococcus ecotypes: evidence for genome-wide adaptation. Proc Natl Acad Sci U S A. 2006 Aug 15;103(33):12552-7. doi: 10.1073/pnas.0601301103
Dyhrman, S., Ammerman, J. & Van Mooy, B. (2007) Microbes and the marine phosphorus cycle. Oceanography, 20, 110–116.
Simó, Rafel & Vila-Costa, Maria & Alonso-Sáez, Laura & Cardelus, Clara & Guadayol, Òscar & Vázquez-Domínguez, Evaristo & Gasol, Josep. (2009). Annual DMSP contribution to S and C fluxes through phytoplankton and bacterioplankton in a NW Mediterranean coastal site. Aquatic Microbial Ecology - AQUAT MICROB ECOL. 57. 43-55. 10.3354/ame01325
Huang CJ, Barrett EL. Sequence analysis and expression of the Salmonella typhimurium asr operon encoding production of hydrogen sulfide from sulfite. J Bacteriol. 1991 Feb;173(4):1544-53. doi: 10.1128/jb.173.4.1544-1553.1991.
Santos AA, Venceslau SS, Grein F, Leavitt WD, Dahl C, Johnston DT, Pereira IA. A protein trisulfide couples dissimilatory sulfate reduction to energy conservation. Science. 2015 Dec 18;350(6267):1541-5. doi: 10.1126/science.aad3558
Meyer B, Kuever J. Molecular analysis of the diversity of sulfate-reducing and sulfur-oxidizing prokaryotes in the environment, using aprA as functional marker gene. Appl Environ Microbiol. 2007 Dec;73(23):7664-79. doi: 10.1128/AEM.01272-07
Petri R, Podgorsek L, Imhoff JF. Phylogeny and distribution of the soxB gene among thiosulfate-oxidizing bacteria. FEMS Microbiol Lett. 2001 Apr 13;197(2):171-8. doi: 10.1111/j.1574-6968.2001.tb10600.x
Meyer B, Imhoff JF, Kuever J. Molecular analysis of the distribution and phylogeny of the soxB gene among sulfur-oxidizing bacteria - evolution of the Sox sulfur oxidation enzyme system. Environ Microbiol. 2007 Dec;9(12):2957-77. doi: 10.1111/j.1462-2920.2007.01407.x
Welte Cornelia, Hafner Swetlana, Krätzer Christian, Quentmeier Armin, Friedrich Cornelius G. and Dahl Christiane (2009), Interaction between Sox proteins of two physiologically distinct bacteria and a new protein involved in thiosulfate oxidation, FEBS Letters, 583, doi: 10.1016/j.febslet.2009.03.020
Tang K, Jiao N, Liu K, Zhang Y, Li S. Distribution and functions of TonB-dependent transporters in marine bacteria and environments: implications for dissolved organic matter utilization. PLoS One. 2012;7(7):e41204. doi: 10.1371/journal.pone.0041204
Debeljak, P., Toulza, E., Beier, S., Blain, S. and Obernosterer, I. (2019), Microbial iron metabolism as revealed by gene expression profiles in contrasted Southern Ocean regimes. Environ Microbiol, 21: 2360-2374. https://doi.org/10.1111/1462-2920.14621
Beier S, Andersson AF, Galand PE, Hochart C, Logue JB, McMahon K, Bertilsson S. The environment drives microbial trait variability in aquatic habitats. Mol Ecol. 2020 Dec;29(23):4605-4617. doi: 10.1111/mec.15656

## Sheet: Table S5
#Table S5: Spearman's rank correlation rho summary outputs (Rbase STATS package, cor.test function)
Correlation between the Chla concentration and PC1 coordinates from the nutrient-based PCA
S	1828
p	1.173e-06
rho	0.7439776
Distance-decay relationship between the gene-content BC dissimilarity (based on KOs) and the distance beween lakes in km
S	35829806
p	0.6164
rho	-0.02057762
Distance-decay relationship between the taxa-content BC dissimilarity (based on ASVs) and the distance beween lakes in km
S	1.9949e+10
p	2.2e-16
rho	0.2209736
Correlation between gene- and taxa-content BC dissimilarities
S	7594
p	4.048e-07
rho	0.6563801

## Sheet: Table S6
#Table S6: Gene-content alpha-diversity indices (based on annotated KOs)
sample	lake_name	lake_ID	month	month_ID	column	shannon	richness	evenness	nb_core_gene	percent_core_gene	core_gene_relative_abundance (%)
M_A_2	Bois-le-Roi	BLR	June	Jun.	W2	7.202531	6382	0.8220907	5320	75.6218905472637	99.89019
M_B_2	Bois-le-Roi	BLR	July	Jul.	W2	7.166476	5930	0.8248916	5320	75.6218905472637	99.89019
M_C_2	Bois-le-Roi	BLR	August	Aug.	W2	7.177126	6176	0.8222703	5320	75.6218905472637	99.89019
M_D_3	Bois-le-Roi	BLR	September	Sep.	W2	7.172156	6079	0.8231939	5320	75.6218905472637	99.89019
M_A_9	Champs-sur-Marne	CSM	June	Jun.	W2	7.296593	5942	0.8396732	4906	72.875816993464	99.6957
M_B_9	Champs-sur-Marne	CSM	July	Jul.	W2	7.118643	5700	0.8231337	4906	72.875816993464	99.6957
M_C_9	Champs-sur-Marne	CSM	August	Aug.	W2	7.01179	5776	0.8095385	4906	72.875816993464	99.6957
M_D_9	Champs-sur-Marne	CSM	September	Sep.	W2	7.151081	5828	0.8247666	4906	72.875816993464	99.6957
M_A_5	Cergy - small lake	CER-S	June	Jun.	W2	7.085841	6456	0.807709	5093	72.036775106082	99.85446
M_B_5	Cergy - small lake	CER-S	July	Jul.	W2	7.090785	5890	0.8168156	5093	72.036775106082	99.85446
M_C_5	Cergy - small lake	CER-S	August	Aug.	W2	6.931856	6361	0.7914938	5093	72.036775106082	99.85446
M_D_5	Cergy - small lake	CER-S	September	Sep.	W2	6.876211	5545	0.797644	5093	72.036775106082	99.85446
M_B_6	Cergy - large lake	CER-L	July	Jul.	W2	7.021382	6262	0.8031545	5623	81.3042220936958	99.93672
M_C_6	Cergy - large lake	CER-L	August	Aug.	W2	7.173969	6202	0.8215133	5623	81.3042220936958	99.93672
M_D_6	Cergy - large lake	CER-L	September	Sep.	W2	6.995021	6328	0.7991807	5623	81.3042220936958	99.93672
M_A_3	Créteil	CRE	June	Jun.	W2	6.997471	6447	0.7977626	5383	74.2277992277992	99.87695
M_B_3	Créteil	CRE	July	Jul.	W2	7.077746	6049	0.8128195	5383	74.2277992277992	99.87695
M_C_3	Créteil	CRE	August	Aug.	W2	6.955508	6225	0.7961592	5383	74.2277992277992	99.87695
M_D_2	Créteil	CRE	September	Sep.	W2	7.018571	6450	0.8001258	5383	74.2277992277992	99.87695
M_A_1	La Grande-Paroisse	LGP	June	Jun.	W2	6.817978	6293	0.7794475	5424	75.3124132185504	99.90268
M_B_1	La Grande-Paroisse	LGP	July	Jul.	W2	7.117214	6495	0.8107286	5424	75.3124132185504	99.90268
M_C_1	La Grande-Paroisse	LGP	August	Aug.	W2	7.091277	6322	0.8102658	5424	75.3124132185504	99.90268
M_D_1	La Grande-Paroisse	LGP	September	Sep.	W2	7.120246	6003	0.8184177	5424	75.3124132185504	99.90268
M_A_7	Jablines	JAB	June	Jun.	W2	6.715355	5859	0.7740388	4843	72.0148698884758	99.86603
M_B_7	Jablines	JAB	July	Jul.	W2	6.94267	5673	0.8032268	4843	72.0148698884758	99.86603
M_C_7	Jablines	JAB	August	Aug.	W2	6.737053	5524	0.7818457	4843	72.0148698884758	99.86603
M_D_7	Jablines	JAB	September	Sep.	W2	6.873631	5837	0.7926261	4843	72.0148698884758	99.86603
M_A_8	Vaires-sur-Marne	VSM	June	Jun.	W2	6.778881	5749	0.7830717	4943	71.5547191661841	99.91016
M_B_8	Vaires-sur-Marne	VSM	July	Jul.	W2	6.999599	5475	0.8131554	4943	71.5547191661841	99.91016
M_C_8	Vaires-sur-Marne	VSM	August	Aug.	W2	6.82104	6518	0.7766783	4943	71.5547191661841	99.91016
M_D_8	Vaires-sur-Marne	VSM	September	Sep.	W2	6.871375	5717	0.7942684	4943	71.5547191661841	99.91016
M_A_4	Verneuil-sur-Seine	VSS	June	Jun.	W2	7.230511	6169	0.8284942	4832	69.0877895338862	99.67809
M_B_4	Verneuil-sur-Seine	VSS	July	Jul.	W2	6.820576	6121	0.7822228	4832	69.0877895338862	99.67809
M_C_4	Verneuil-sur-Seine	VSS	August	Aug.	W2	6.972645	5242	0.8141372	4832	69.0877895338862	99.67809
M_D_4	Verneuil-sur-Seine	VSS	September	Sep.	W2	7.218901	6248	0.8259596	4832	69.0877895338862	99.67809

## Sheet: Table S7
#Table S7: taxa-content alpha-diversity indices (based on ASVs)
sample	lake_name	lake_ID	month	month_ID	column	shannon	richness	evenness	nb_core_taxa	percent_core_taxa	core_taxa_relative_abundance (%)	core_taxa_relative_sd
BOI-A-W1-ADN1	Bois-le-Roi	BLR	June	Jun.	W1	3.51144923163793	278	0.623966887730844	82	11.232876712328	85.32669	10.970959
BOI-A-W2-ADN1	Bois-le-Roi	BLR	June	Jun.	W2	3.48838467812954	289	0.615623367270912	82	11.232876712328	85.32669	10.970959
BOI-A-W3-ADN1	Bois-le-Roi	BLR	June	Jun.	W3	3.59416241401821	283	0.636647988933992	82	11.232876712328	85.32669	10.970959
BOI-B-W1-ADN1	Bois-le-Roi	BLR	July	Jul.	W1	3.20811864842282	242	0.584469857097307	82	11.232876712328	85.32669	10.970959
BOI-B-W2-ADN1	Bois-le-Roi	BLR	July	Jul.	W2	3.20928794379274	223	0.593524319077831	82	11.232876712328	85.32669	10.970959
BOI-B-W3-ADN1	Bois-le-Roi	BLR	July	Jul.	W3	3.16931480744773	241	0.577836307502219	82	11.232876712328	85.32669	10.970959
BOI-C-W1-ADN1	Bois-le-Roi	BLR	August	Aug.	W1	2.88974415099648	165	0.565956719625703	82	11.232876712328	85.32669	10.970959
BOI-C-W2-ADN1	Bois-le-Roi	BLR	August	Aug.	W2	3.20603210032343	209	0.600118215954817	82	11.232876712328	85.32669	10.970959
BOI-C-W3-ADN1	Bois-le-Roi	BLR	August	Aug.	W3	3.0291920415994	180	0.583327019380128	82	11.232876712328	85.32669	10.970959
BOI-D-W1-ADN1	Bois-le-Roi	BLR	September	Sep.	W1	3.39160026062721	159	0.669099301411469	82	11.232876712328	85.32669	10.970959
BOI-D-W2-ADN1	Bois-le-Roi	BLR	September	Sep.	W2	3.36825989647424	196	0.638155878365342	82	11.232876712328	85.32669	10.970959
BOI-D-W3-ADN1	Bois-le-Roi	BLR	September	Sep.	W3	3.48796354045182	188	0.666094184793908	82	11.232876712328	85.32669	10.970959
CHA-A-W1-ADN1	Champs-sur-Marne	CSM	June	Jun.	W1	4.01343668081321	281	0.711809901324894	32	3.67393800229621	32.02312	7.904807
CHA-A-W2-ADN1	Champs-sur-Marne	CSM	June	Jun.	W2	4.08187045954844	276	0.726259666716424	32	3.67393800229621	32.02312	7.904807
CHA-A-W3-ADN1	Champs-sur-Marne	CSM	June	Jun.	W3	4.16248146913049	263	0.747014789091118	32	3.67393800229621	32.02312	7.904807
CHA-B-W1-ADN1	Champs-sur-Marne	CSM	July	Jul.	W1	4.32327812486953	276	0.769211703606463	32	3.67393800229621	32.02312	7.904807
CHA-B-W2-ADN1	Champs-sur-Marne	CSM	July	Jul.	W2	4.32451855992821	274	0.770429336007253	32	3.67393800229621	32.02312	7.904807
CHA-B-W3-ADN1	Champs-sur-Marne	CSM	July	Jul.	W3	4.38784142009443	315	0.762761584352665	32	3.67393800229621	32.02312	7.904807
CHA-C-W1-ADN1	Champs-sur-Marne	CSM	August	Aug.	W1	3.59128287024715	162	0.705889900379275	32	3.67393800229621	32.02312	7.904807
CHA-C-W2-ADN1	Champs-sur-Marne	CSM	August	Aug.	W2	3.94942034413554	180	0.760534018968116	32	3.67393800229621	32.02312	7.904807
CHA-C-W3-ADN1	Champs-sur-Marne	CSM	August	Aug.	W3	3.4995657994877	145	0.703185257764179	32	3.67393800229621	32.02312	7.904807
CHA-D-W1-ADN1	Champs-sur-Marne	CSM	September	Sep.	W1	4.07722541111616	170	0.79388345572571	32	3.67393800229621	32.02312	7.904807
CHA-D-W2-ADN1	Champs-sur-Marne	CSM	September	Sep.	W2	3.86127509436418	154	0.76658952329905	32	3.67393800229621	32.02312	7.904807
CHA-D-W3-ADN1	Champs-sur-Marne	CSM	September	Sep.	W3	3.99883067993446	157	0.790869517400567	32	3.67393800229621	32.02312	7.904807
CRJ-A-W1-ADN1	Cergy - small lake	CER-S	June	Jun.	W1	4.20981956552655	350	0.718652714960481	82	7.40072202166065	60.55916	23.07135
CRJ-A-W2-ADN1	Cergy - small lake	CER-S	June	Jun.	W2	4.04636931180873	333	0.696671839368452	82	7.40072202166065	60.55916	23.07135
CRJ-A-W3-ADN1	Cergy - small lake	CER-S	June	Jun.	W3	4.0716992007131	306	0.711389649701233	82	7.40072202166065	60.55916	23.07135
CRJ1-B-W2-ADN1	Cergy - small lake	CER-S	July	Jul.	W2	4.30147711139493	325	0.743708009110725	82	7.40072202166065	60.55916	23.07135
CRJ1-B-W3-ADN1	Cergy - small lake	CER-S	July	Jul.	W3	4.17523717299311	360	0.709337984970078	82	7.40072202166065	60.55916	23.07135
CRJ1-C-W1-ADN1	Cergy - small lake	CER-S	August	Aug.	W1	3.89606591170128	210	0.728630551998365	82	7.40072202166065	60.55916	23.07135
CRJ1-C-W2-ADN1	Cergy - small lake	CER-S	August	Aug.	W2	3.7426539048257	192	0.711870128262649	82	7.40072202166065	60.55916	23.07135
CRJ1-C-W3-ADN1	Cergy - small lake	CER-S	August	Aug.	W3	3.78412342264888	216	0.703986498120605	82	7.40072202166065	60.55916	23.07135
CRJ1-D-W1-ADN1	Cergy - small lake	CER-S	September	Sep.	W1	3.72176801538331	194	0.706504978494917	82	7.40072202166065	60.55916	23.07135
CRJ1-D-W2-ADN1	Cergy - small lake	CER-S	September	Sep.	W2	3.83584434898014	204	0.721278262510092	82	7.40072202166065	60.55916	23.07135
CRJ1-D-W3-ADN1	Cergy - small lake	CER-S	September	Sep.	W3	4.01117543734414	225	0.74060211950863	82	7.40072202166065	60.55916	23.07135
CRJ2-B-W1-ADN1	Cergy - large lake	CER-L	July	Jul.	W1	4.12947651384964	319	0.716277472893296	59	6.97399527186761	48.83968	9.924647
CRJ2-B-W2-ADN1	Cergy - large lake	CER-L	July	Jul.	W2	4.2690219437397	346	0.730191849772265	59	6.97399527186761	48.83968	9.924647
CRJ2-B-W3-ADN1	Cergy - large lake	CER-L	July	Jul.	W3	4.15027549330428	305	0.725533092492681	59	6.97399527186761	48.83968	9.924647
CRJ2-C-W1-ADN1	Cergy - large lake	CER-L	August	Aug.	W1	3.91211010940822	225	0.722311223738752	59	6.97399527186761	48.83968	9.924647
CRJ2-C-W2-ADN1	Cergy - large lake	CER-L	August	Aug.	W2	3.76367061150727	209	0.704499275784376	59	6.97399527186761	48.83968	9.924647
CRJ2-C-W3-ADN1	Cergy - large lake	CER-L	August	Aug.	W3	3.7837948524724	190	0.721131597727626	59	6.97399527186761	48.83968	9.924647
CRJ2-D-W1-ADN1	Cergy - large lake	CER-L	September	Sep.	W1	4.03710431212081	242	0.735498290112241	59	6.97399527186761	48.83968	9.924647
CRJ2-D-W2-ADN1	Cergy - large lake	CER-L	September	Sep.	W2	3.9178544859969	238	0.715946764995877	59	6.97399527186761	48.83968	9.924647
CRJ2-D-W3-ADN1	Cergy - large lake	CER-L	September	Sep.	W3	4.21432066444007	238	0.770122845844645	59	6.97399527186761	48.83968	9.924647
CTL-A-W1-ADN1	Crétreil	CRE	June	Jun.	W1	3.72677385697466	217	0.692722111978977	65	7.94621026894866	61.05163	11.27729
CTL-A-W2-ADN1	Crétreil	CRE	June	Jun.	W2	3.85298041238141	210	0.720572831245161	65	7.94621026894866	61.05163	11.27729
CTL-A-W3-ADN1	Crétreil	CRE	June	Jun.	W3	3.86780211053218	230	0.711244152726057	65	7.94621026894866	61.05163	11.27729
CTL-B-W1-ADN1	Crétreil	CRE	July	Jul.	W1	4.32563845443115	262	0.776826658535482	65	7.94621026894866	61.05163	11.27729
CTL-B-W2-ADN1	Crétreil	CRE	July	Jul.	W2	4.42869240673527	257	0.798095455708442	65	7.94621026894866	61.05163	11.27729
CTL-B-W3-ADN1	Crétreil	CRE	July	Jul.	W3	4.34477295089682	252	0.785754348619784	65	7.94621026894866	61.05163	11.27729
CTL-C-W1-ADN1	Crétreil	CRE	August	Aug.	W1	3.76557533291862	199	0.711384561744866	65	7.94621026894866	61.05163	11.27729
CTL-C-W2-ADN1	Crétreil	CRE	August	Aug.	W2	3.78047299333353	207	0.708920372495142	65	7.94621026894866	61.05163	11.27729
CTL-C-W3-ADN1	Crétreil	CRE	August	Aug.	W3	3.58960360012766	153	0.713576761351635	65	7.94621026894866	61.05163	11.27729
CTL-D-W1-ADN1	Crétreil	CRE	September	Sep.	W1	4.17208986436076	217	0.775496183326834	65	7.94621026894866	61.05163	11.27729
CTL-D-W2-ADN1	Crétreil	CRE	September	Sep.	W2	4.14585083335836	243	0.754743211253268	65	7.94621026894866	61.05163	11.27729
CTL-D-W3-ADN1	Crétreil	CRE	September	Sep.	W3	4.14938045051722	198	0.784638980299802	65	7.94621026894866	61.05163	11.27729
GDP-A-W1-ADN1	La Grande-Paroisse	LGP	June	Jun.	W1	3.75619773932552	205	0.705652958391317	59	5.61370123691722	54.77181	11.75826
GDP-A-W2-ADN1	La Grande-Paroisse	LGP	June	Jun.	W2	3.54418310273606	248	0.642827406666189	59	5.61370123691722	54.77181	11.75826
GDP-A-W3-ADN1	La Grande-Paroisse	LGP	June	Jun.	W3	3.9472355659448	272	0.704133952512689	59	5.61370123691722	54.77181	11.75826
GDP-B-W1-ADN1	La Grande-Paroisse	LGP	July	Jul.	W1	4.02004946914031	334	0.691783158247048	59	5.61370123691722	54.77181	11.75826
GDP-B-W2-ADN1	La Grande-Paroisse	LGP	July	Jul.	W2	4.19221840937837	403	0.69882692808773	59	5.61370123691722	54.77181	11.75826
GDP-B-W3-ADN1	La Grande-Paroisse	LGP	July	Jul.	W3	4.03721219774983	323	0.698763437447193	59	5.61370123691722	54.77181	11.75826
GDP-C-W1-ADN1	La Grande-Paroisse	LGP	August	Aug.	W1	3.81267418939248	239	0.696192744320881	59	5.61370123691722	54.77181	11.75826
GDP-C-W2-ADN1	La Grande-Paroisse	LGP	August	Aug.	W2	3.8137972724549	196	0.722568098399534	59	5.61370123691722	54.77181	11.75826
GDP-C-W3-ADN1	La Grande-Paroisse	LGP	August	Aug.	W3	3.88821876329854	222	0.719683684305261	59	5.61370123691722	54.77181	11.75826
GDP-D-W1-ADN1	La Grande-Paroisse	LGP	September	Sep.	W1	3.51483610138541	207	0.659107715528571	59	5.61370123691722	54.77181	11.75826
GDP-D-W2-ADN1	La Grande-Paroisse	LGP	September	Sep.	W2	3.37588191093398	200	0.637161135768927	59	5.61370123691722	54.77181	11.75826
GDP-D-W3-ADN1	La Grande-Paroisse	LGP	September	Sep.	W3	3.832021258585	245	0.69657178629424	59	5.61370123691722	54.77181	11.75826
JAB-A-W1-ADN1	Jablines	JAB	June	Jun.	W1	3.76913366514088	193	0.716199040765728	75	10.9170305676856	83.18549	17.05346
JAB-A-W2-ADN1	Jablines	JAB	June	Jun.	W2	3.66930586227154	193	0.697230072560111	75	10.9170305676856	83.18549	17.05346
JAB-A-W3-ADN1	Jablines	JAB	June	Jun.	W3	3.53074110974693	230	0.649262526192553	75	10.9170305676856	83.18549	17.05346
JAB-B-W1-ADN1	Jablines	JAB	July	Jul.	W1	3.75130106295168	196	0.710727467125272	75	10.9170305676856	83.18549	17.05346
JAB-B-W2-ADN1	Jablines	JAB	July	Jul.	W2	3.83479548900052	249	0.695030036678274	75	10.9170305676856	83.18549	17.05346
JAB-B-W3-ADN1	Jablines	JAB	July	Jul.	W3	3.69275967140397	190	0.703781728579618	75	10.9170305676856	83.18549	17.05346
JAB-C-W1-ADN1	Jablines	JAB	August	Aug.	W1	3.41993289332733	139	0.69306940104911	75	10.9170305676856	83.18549	17.05346
JAB-C-W2-ADN1	Jablines	JAB	August	Aug.	W2	3.36741168622823	150	0.672052841322508	75	10.9170305676856	83.18549	17.05346
JAB-C-W3-ADN1	Jablines	JAB	August	Aug.	W3	3.18885682869345	92	0.705220240698322	75	10.9170305676856	83.18549	17.05346
JAB-D-W1-ADN1	Jablines	JAB	September	Sep.	W1	3.71807181399433	138	0.754593136780151	75	10.9170305676856	83.18549	17.05346
JAB-D-W2-ADN1	Jablines	JAB	September	Sep.	W2	3.60689370129811	161	0.709822214928006	75	10.9170305676856	83.18549	17.05346
JAB-D-W3-ADN1	Jablines	JAB	September	Sep.	W3	3.33724507380102	116	0.702047282082661	75	10.9170305676856	83.18549	17.05346
VAI-A-W1-ADN1	Vaires-sur-Marne	VSM	June	Jun.	W1	4.16727849236186	235	0.763295763307614	79	10.4359313077939	75.78765	14.695107
VAI-A-W2-ADN1	Vaires-sur-Marne	VSM	June	Jun.	W2	4.11653903726635	225	0.760055894752408	79	10.4359313077939	75.78765	14.695107
VAI-A-W3-ADN1	Vaires-sur-Marne	VSM	June	Jun.	W3	4.14386348721742	232	0.760797373630244	79	10.4359313077939	75.78765	14.695107
VAI-B-W1-ADN1	Vaires-sur-Marne	VSM	July	Jul.	W1	3.651349	343	0.6254741	79	10.4359313077939	75.78765	14.695107
VAI-B-W2-ADN1	Vaires-sur-Marne	VSM	July	Jul.	W2	4.03888942637942	245	0.734175577986458	79	10.4359313077939	75.78765	14.695107
VAI-B-W3-ADN1	Vaires-sur-Marne	VSM	July	Jul.	W3	4.00741907236856	286	0.708526321537879	79	10.4359313077939	75.78765	14.695107
VAI-C-W1-ADN1	Vaires-sur-Marne	VSM	August	Aug.	W1	3.78308849929705	123	0.786147873797382	79	10.4359313077939	75.78765	14.695107
VAI-C-W2-ADN1	Vaires-sur-Marne	VSM	August	Aug.	W2	3.83319791041066	205	0.720118490371704	79	10.4359313077939	75.78765	14.695107
VAI-C-W3-ADN1	Vaires-sur-Marne	VSM	August	Aug.	W3	3.88800715180143	199	0.734514123131723	79	10.4359313077939	75.78765	14.695107
VAI-D-W1-ADN1	Vaires-sur-Marne	VSM	September	Sep.	W1	4.03802075316175	199	0.762854376778108	79	10.4359313077939	75.78765	14.695107
VAI-D-W2-ADN1	Vaires-sur-Marne	VSM	September	Sep.	W2	3.94393088807593	221	0.73060615363947	79	10.4359313077939	75.78765	14.695107
VAI-D-W3-ADN1	Vaires-sur-Marne	VSM	September	Sep.	W3	3.98416638362154	179	0.768048981268281	79	10.4359313077939	75.78765	14.695107
VER-A-W1-ADN1	Verneuil-sur-Seine	VSS	June	Jun.	W1	3.54279773603058	201	0.668035837548549	32	3.1434184675835	36.59305	9.082143
VER-A-W2-ADN1	Verneuil-sur-Seine	VSS	June	Jun.	W2	3.48653064559559	209	0.652623082187961	32	3.1434184675835	36.59305	9.082143
VER-A-W3-ADN1	Verneuil-sur-Seine	VSS	June	Jun.	W3	4.39521556472891	374	0.74190171981552	32	3.1434184675835	36.59305	9.082143
VER-B-W1-ADN1	Verneuil-sur-Seine	VSS	July	Jul.	W1	4.26969200652602	273	0.76115758531686	32	3.1434184675835	36.59305	9.082143
VER-B-W2-ADN1	Verneuil-sur-Seine	VSS	July	Jul.	W2	4.21083943755521	247	0.764302528750852	32	3.1434184675835	36.59305	9.082143
VER-B-W3-ADN1	Verneuil-sur-Seine	VSS	July	Jul.	W3	4.2113370996862	265	0.754756454348906	32	3.1434184675835	36.59305	9.082143
VER-C-W1-ADN1	Verneuil-sur-Seine	VSS	August	Aug.	W1	3.6713004392377	153	0.729817263746588	32	3.1434184675835	36.59305	9.082143
VER-C-W2-ADN1	Verneuil-sur-Seine	VSS	August	Aug.	W2	3.60493885456035	144	0.725367058530731	32	3.1434184675835	36.59305	9.082143
VER-C-W3-ADN1	Verneuil-sur-Seine	VSS	August	Aug.	W3	3.74428617984279	175	0.724964441653017	32	3.1434184675835	36.59305	9.082143
VER-D-W1-ADN1	Verneuil-sur-Seine	VSS	September	Sep.	W1	4.25520439642574	201	0.802368423124115	32	3.1434184675835	36.59305	9.082143
VER-D-W2-ADN1	Verneuil-sur-Seine	VSS	September	Sep.	W2	4.33504001289423	202	0.81665813783592	32	3.1434184675835	36.59305	9.082143
VER-D-W3-ADN1	Verneuil-sur-Seine	VSS	September	Sep.	W3	4.26881027072101	200	0.805691689530148	32	3.1434184675835	36.59305	9.082143

## Sheet: Table S8
#Table S8: LMM summary outputs (LME4 and LMERTEST packages, lmer function)
Turnover
Gene-content (KOs) turnover							Taxa-content (ASVs) turnover
Random effects:							Random effects:
Groups	Name	Variance	Std.Dev.				Groups	Name	Variance	Std.Dev.
lake	(Intercept)	5.248e-05	0.007245				lake	(Intercept)	0.010725	0.10356
Residual	2.921e-04	0.017091					Residual	0.005107	0.07146
Number of obs:	26	groups: lake	9				Number of obs:	26	groups: lake	9
Fixed effects:							Fixed effects:
	Estimate	Std.	Error	df	t_value	Pr(>|t|)		Estimate	Std.	Error	df	t_value	Pr(>|t|)
(Intercept)	0.155188	0.015209	25.998881	10.204	1.39e-10	***	(Intercept)	0.50290	0.09480	16.57625	5.305	6.32e-05	***
Eutrophic	-0.023158	0.010322	8.343324	-2.244	0.0538	.	Eutrophic	0.11497	0.09346	8.70899	1.230	0.2508
Hypereutrophic	0.004714	0.012241	8.136045	0.385	0.7100		Hypereutrophic	0.30326	0.11148	8.64210	2.720	0.0245	*
month (pairwise)	0.004623	0.004169	17.129713	1.109	0.2827		month (pairwise)	0.00770	0.01755	16.92043	0.439	0.6664
Intra-seasonal heterogeneity
Gene-content (KOs) BC intra-seasonal heterogeneity							Taxa-content (ASVs) BC intra-seasonal heterogeneity
Random effects:							Random effects:
Groups	Name	Variance	Std.Dev.				Groups	Name	Variance	Std.Dev.
lake	(Intercept)	4.884e-05	0.006989				lake	(Intercept)	0.006780	0.08234
Residual	2.112e-04	0.014533					Residual	0.008933	0.09452
Number of obs:	51	groups: lake	9				Number of obs:	51	groups: lake	9
Fixed effects:							Fixed effects:
	Estimate	Std.	Error	df	t_value	Pr(>|t|)		Estimate	Std.	Error	df	t_value	Pr(>|t|)
(Intercept)	0.081595	0.006482	8.783559	12.587	6.42e-07	***	(Intercept)	0.44554	0.06430	8.96218	6.929	6.98e-05	***
Eutrophic	0.002365	0.007738	9.019173	0.306	0.76686		Eutrophic	0.09053	0.07642	9.10298	1.185	0.26620
Hypereutrophic	0.040363	0.009167	8.783559	4.403	0.00182	**	Hypereutrophic	0.36457	0.09093	8.96218	4.009	0.00309	**
BC dissimilarity ranges
Gene-content (KOs) BC dissimilarity ranges							Taxa-content (ASVs) BC dissimilarity ranges
Random effects:							Random effects:
Groups	Name	Variance	Std.Dev.				Groups	Name	Variance	Std.Dev.
lake	(Intercept)	5.487e-06	0.002343				lake	(Intercept)	0.001349	0.03673
Residual	1.648e-04	0.012836					Residual	0.006845	0.08274
Number of obs:	45	groups: lake	9				Number of obs:	45	groups: lake	9
Fixed effects:							Fixed effects:
	Estimate	Std.	Error	df	t_value	Pr(>|t|)		Estimate	Std.	Error	df	t_value	Pr(>|t|)
(Intercept)	0.049892	0.004384	9.000000	11.380	1.21e-06	***	(Intercept)	0.29126	0.03687	9.00000	7.900	2.45e-05	***
Eutrophic	0.001028	0.005187	9.000000	0.198	0.84733		Eutrophic	0.04051	0.04362	9.00000	0.929	0.37728
Hypereutrophic	0.024123	0.006200	9.000000	3.891	0.00367	**	Hypereutrophic	0.20856	0.05214	9.00000	4.000	0.00311	**

[truncated: 3 more sheets: Table S9, Table S10, Table S11]
